# Supplementary material for: Comparative Metabolomics Analysis of Different Perilla Varieties Provides Insights into Variation in Seed Metabolite Profiles and Antioxidant Activities
Source: Foods. 2023 Dec 4;12(23):4370. doi: 10.3390/foods12234370 (PMC10706770; doi:10.3390/foods12234370)
Supplement: Supplementary file 1 [file foods-12-04370-s001.zip › Supplementary Tables.xlsx]

## Sheet: Table S1
	Table S1. List of the 975 identified metabolites in perilla seeds with their average relative content in each variety
Compound_ID	Name	Formula	Molecular Weight	RT [min]	Class	CAS	Average relative content of metabolites
							PL1			PL2			PL3			PL4			QC
							PL01	PL02	PL04	PL07	PL08	PL09	PL10	PL11	PL06	PL05	PL03	PL12	QC1	QC2	QC3	QC4
Com_1_neg	D-(+)-Cellobiose	C12H22O11	342.3	0.91	Carbohydrates And Its Derivatives	"528-50-7"	5670000	3806000	4810000	5153000	3910000	4875000	4384000	3411000	3763000	6481000	6199000	6340000	3776000	4171000	3609000	3787000
Com_2_neg	Naringenin chalcone	C15H12O5	272.253	8.518	Chalcones and dihydrochalcones	"73692-50-9"	282100	315400	43680	216200	211000	210300	792300	772900	665000	214100	174800	194450	352400	354100	377100	351800
Com_3_neg	L-SelenoMethionine	C5H11NO2Se	196.11	18.27	Amino Acid And Derivatives	"3211-76-5"	322300	300300	265600	291300	313100	291100	283600	277100	281000	276300	298600	287450	280700	306000	333600	304400
Com_4_neg	Eriodictyol	C15H12O6	288.252	7.999	Flavanones	"552-58-9"	1053000	1144000	9.52401	498200	447100	393000	1398000	1047000	581700	451400	513600	482500	359300	365100	328500	369600
Com_5_neg	Choline bitartrate	C9H19NO7	253.25	0.97	Amines	"87-67-2"	42200000	29500000	59440000	4457000	6972000	7544000	13630000	7836000	2393000	35210000	16870000	26040000	8514000	8283000	7968000	7888000
Com_6_neg	L-Histidine	C6H9N3O2	155.15	0.76	Amino Acid And Derivatives	"71-00-1"	3193000	3611000	5688000	3865000	2098000	3726000	1767000	2757000	2908000	1535000	2455000	1995000	1997000	1919000	1835000	1816000
Com_7_neg	O-Acetylserine	C5H9NO4	147.13	1.056	Amino Acid And Derivatives	"5147-00-2"	92800	69230	153600	77830	55250	69270	58670	63740	43980	91880	111400	101640	84340	79310	111800	74470
Com_8_neg	3-Methyladipic acid	C7H12O4	160.17	5.747	Fatty Acyls	"3058-01-3"	184600	155600	146000	58920	47970	65960	101800	153400	53080	104700	115700	110200	71600	90110	94500	80700
Com_9_neg	L-Gulono-1,4-lactone	C6H10O6	178.14	0.948	Sugar Acids And Its Derivatives	"1128-23-0"	253600	162300	178700	116100	88030	106200	163300	215900	85520	183700	218300	201000	143500	152200	155800	156900
Com_10_neg	1,6-Anhydro-beta-D-Glucopyranose	C6H10O5	162.141	2.3	Carbohydrates And Its Derivatives	"498-07-7"	32650	20350	57050	10840	10790	14440	6166	110200	7364	24090	27510	25800	57900	58520	56330	56100
Com_11_neg	Trehalose 6-phosphate	C12H23O14P	422.276	0.96	Carbohydrates And Its Derivatives	"4484-88-2"	6909000	4553000	6052000	3739000	3607000	4225000	3255000	3047000	2438000	9495000	6958000	8226500	3533000	3563000	3773000	3613000
Com_12_neg	9(S)-HOTrE	C18H30O3	294.429	12.07	Fatty Acyls	"89886-42-0"	456100	219000	245600	197900	86260	135000	145500	321600	96870	147400	688800	418100	83500	79710	73990	75460
Com_13_neg	Sinapyl Alcohol	C11H14O4	210.226	5.92	Phenols And Its Derivatives	"537-33-7"	13340	9.35372	16570	9.11294	9.04367	9.43915	9.75917	9.45007	9.47362	9.66448	15770	7889.83	11040	17900	10890	9303
Com_14_neg	alpha-Benzylsuccinic acid	C11H12O4	208.211	0.71	Organic Acid And Its Derivatives	"884-33-3"	71950	130800	148800	84280	68000	83860	97470	74610	30260	117500	165300	141400	89240	91610	131600	163800
Com_15_neg	(9Z,11E)-Octadecadienoic acid	C18H32O2	280.24	4.33	Fatty Acyls	"2540-56-9"	42960	29580	82810	37790	19710	32090	36790	43290	43320	68630	51510	60070	19940	18490	22310	22030
Com_16_neg	1-O-Gentisoyl-D-glucoside	C13H16O9	316.079	4.56	Phenolic acids	"23445-11-6"	460100	251800	2452000	728400	505100	516500	238300	411600	558200	1099000	2422000	1760500	434400	417100	425700	441200
Com_17_neg	Lirioresinol A	C22H26O8	418.162	6.96	Lignans	"21453-71-4"	693900	135100	889000	755700	258600	1168000	571900	1344000	1143000	443400	382700	413050	292300	276300	307700	277200
Com_18_neg	9,10,13-Trihydroxyoctadec-11-enoic acid	C18H34O5	330.241	9.12	Fatty Acyls	"29907-57-1"	3113000	1171000	2571000	511700	320800	501900	718000	918000	394600	2064000	1400000	1732000	618700	663100	634500	571900
Com_19_neg	D-Arabinono-1,4-lactone	C5H8O5	148.037	1.48	Carbohydrates And Its Derivatives	"2782-09-4"	212000	110000	259800	84210	88540	89160	104700	58800	26060	170500	196700	183600	309000	324900	336200	310500
Com_20_neg	dATP	C10H16N5O12P3	491.001	0.73	Nucleotide And Its Derivates	"1927-31-7"	4212	8807	13440	9.45007	9.47362	9.00157	3427	2299	9.52401	3445	14850	9147.5	4983	3060	6128	3091
Com_21_neg	2-deoxyglucose-6-phosphate	C6H13O8P	244.136	0.98	Nucleotide And Its Derivates	"3573-50-0"	53370	32330	49580	36670	34380	23840	30700	36720	38790	40820	38600	39710	31140	21130	13150	21910
Com_22_neg	N-Acetylglucosamine 1-phosphate	C8H16NO9P	301.1	0.91	Carbohydrates And Its Derivatives	"6866-69-9"	102500	61130	100700	41210	28530	27400	77430	108200	44920	121700	101400	111550	73920	68560	78830	73320
Com_23_neg	ADP-ribose	C15H23N5O14P2	591.315	1.05	Nucleotide And Its Derivates	"20762-30-5"	15420	11150	14650	5944	5848	6327	11860	10440	6722	17660	10150	13905	35520	46880	42120	37700
Com_24_neg	3-Phenyllactic acid	C9H10O3	166.174	6.81	Phenylpropanoids and polyketides	"828-01-3"	68590	35200	60130	17840	27430	17820	18400	15200	4595	38610	36410	37510	70260	78770	85450	74250
Com_25_neg	Hydroxycitric acid	C6H8O8	208.124	0.9	Organic Acid And Its Derivatives	"6205-14-7"	7964	15430	10730	8077	6231	12050	7912	5840	6238	15010	12920	13965	15280	11720	12670	15960
Com_26_neg	Phenprobamate	C10H13NO2	179.216	4.09	Amino Acid And Derivatives	"673-31-4"	94360	42340	81850	41920	26900	49120	30470	33070	24690	52630	41630	47130	58220	64960	64510	64380
Com_27_neg	p-Coumaric acid 4-O-hexoside			5.54	Cinnamic acids and derivatives		32560	11280	293000	23090	12620	30410	49950	102000	17700	47140	23530	35335	30100	44780	42260	39090
Com_28_neg	Ophiopogonanone C	C19H16O7	356.332	5.38	Flavonoids	"477336-75-7"	158600	146600	23480	12840	104700	19450	375800	181200	48060	79990	65200	72595	93430	108300	85350	86170
Com_29_neg	Isorhamnetin O-acetyl-hexoside		520.1	7.23	Flavonoids		2897	9.75917	3693	2070	9.00157	9.52401	9.18759	9.29274	9.95373	9.45007	9.47362	9.46185	60260	76620	67360	47970
Com_30_neg	Cyanidin O-acetylhexoside		490.1	7.12	Anthocyanins		20150	9.75917	4738	9.45007	9.47362	9363	9.00157	4378	9.52401	6322	4707	5514.5	81690	69780	66160	65890
Com_31_neg	Allantoin	C4H6N4O3	158.115	0.94	Organoheterocyclic compounds	"97-59-6"	447600	316100	357300	372200	223500	411000	352700	373200	206800	188300	232800	210550	767000	1019000	729900	907000
Com_32_neg	Aminophylline	C16H24N10O4	420.43	5.013	Purines and purine derivatives	"317-34-0"	9.43915	4875	9.75917	8925	8466	9.47362	31630	9.00157	9.52401	9.45007	19840	9924.73	41010	15950	32050	25850
Com_33_neg	2,3-Dimethylsuccinic acid	C6H8O4	144.042	4.53	Amino acids and derivatives	"13545-04-5"	5832	3958	17910	7229	4046	8736	6665	7619	5688	17690	22180	19935	194700	211400	207800	212500
Com_34_neg	Sinapic acid-O-glucoside			5.9	Phenols And Its Derivatives		9.04367	5060	41160	9.75917	9.45007	9.47362	6705	9.00157	9.52401	10100	9.43915	5054.72	13310	16410	19730	19040
Com_35_neg	Polyphyllin Vii	C51H84O22	1049.2	1	Saponin	"68124-04-9"	7403	4092	4519	9.92116	2874	4546	9.25009	9.91054	5339	5354	5763	5558.5	19280	27440	23470	23780
Com_36_neg	Sulfosalicylic acid	C7H6O6S	218.184	1.66	Benzene and substituted derivatives	"97-05-2"	92040	86170	108300	59030	37720	83700	41860	56830	55140	58060	77280	67670	44190	30690	33240	44020
Com_37_neg	Ajugol	C15H24O9	348.346	0.93	Terpenoids	"52949-83-4"	13510	10200	28570	11540	10250	10590	12900	21790	7831	25100	23620	24360	9154	13010	13210	14300
Com_38_neg	Echinocystic acid	C30H48O4	472.7	13	Terpenoids	"510-30-5"	51240	16240	98460	32940	18440	13510	7700	89630	11100	17690	124400	71045	11920	10370	13000	10930
Com_39_neg	Lawsone	C10H6O3	174.15	7.96	Benzene and substituted derivatives	"83-72-7"	16300	22770	17830	8990	10570	11030	8961	16210	20640	17300	20120	18710	18180	21460	20330	15600
Com_40_neg	Methyl 4-hydroxycinnamate	C10H10O3	178.18	8.76	Phenylpropanoids	"19367-38-5"	5931	10680	32330	24260	9780	15740	12520	34960	7883	20030	21700	20865	13540	13940	10940	8405
Com_41_neg	Calycosin	C16H12O5	284.263	8.18	Isoflavonoids	"20575-57-9"	9.04367	9.43915	9.75917	9.00157	9.52401	9.18759	9.29274	9.95373	9.55978	9.45007	9.47362	9.46185	165500	179200	185500	184200
Com_42_neg	Corosolic acid	C30H48O4	472.7	13.22	Terpenoids	"4547-24-4"	6188000	2786000	15400000	5131000	3202000	2084000	1382000	11220000	1614000	3276000	15050000	9163000	1871000	1794000	1753000	1823000
Com_43_neg	N-Acetyl-Dl-serine	C5H9NO4	147.129	1.03	Amino Acid And Derivatives	"97-14-3"	213500	160400	312500	189100	139200	140900	105200	151300	133500	253200	216300	234750	237300	189900	208900	239600
Com_44_neg	LysoPE 16:0 (2n isomer)	C21H44NO7P	453.3	12.5	Phospholipid		7655000	24630000	47450000	9950000	6835000	14650000	7139000	5749000	3744000	11550000	46860000	29205000	6373000	6192000	6238000	6206000
Com_45_neg	Forsythoside I	C29H36O15	624.595	6.48	Phenylpropanoids	"1177581-50-8"	6367	9.00157	7440	4881	9.18759	2767	9.29274	9.95373	9.55978	4546	9.52401	2277.76	1428000	1479000	1645000	1645000
Com_46_neg	Isoacteoside	C29H36O15	624.595	6.44	Cinnamic acids and derivatives	"61303-13-7"	9.47362	6461	9560	5069	3418	7610	9.00157	9.52401	9.18759	8019	4441	6230	1838000	2278000	2226000	2258000
Com_47_neg	Mannitol	C6H14O6	182.173	0.88	Carbohydrates And Its Derivatives	"69-65-8"	279600	263100	178200	477100	120400	141600	97570	426500	130000	197500	651100	424300	292300	316600	272600	319500
Com_48_neg	Salicin	C13H18O7	286.28	4.989	Carbohydrates And Its Derivatives	"138-52-3"	32500	21400	77130	34370	32600	32730	28220	50070	39740	68490	101500	84995	15630	13390	21370	17520
Com_49_neg	Shikimic Acid	C7H10O5	174.15	1.038	Alcohols and polyols	"138-59-0"	55890	78370	28280	24690	23550	36090	40660	57310	24640	57720	33650	45685	132300	106900	104100	112900
Com_50_neg	Myricitrin	C21H20O12	464.38	6.547	Flavones and Flavonols	"17912-87-7"	14000	32130	5480	10220	8985	3424	49770	65960	6767	4255	8363	6309	33490	46800	51810	34790
Com_51_neg	Maltopentaose	C30H52O26	828.726	0.99	Carbohydrates And Its Derivatives	"34620-76-3"	2474	3291	3324	5804	4533	5385	11140	173000	12800	7059	9047	8053	2047000	1689000	1453000	1555000
Com_52_neg	Ursolic Acid	C30H48O3	456.7	15.069	Terpenoids	"77-52-1"	240900	355100	759500	171700	96300	168300	206000	370400	67500	171600	1039000	605300	63680	49810	54710	54810
Com_53_neg	Maltotetraose	C24H42O21	666.578	0.996	Carbohydrates And Its Derivatives	"34612-38-9"	126800	88150	136700	78990	54900	82420	35110	61660	36730	166400	162400	164400	2391000	2348000	2550000	2167000
Com_54_neg	Calceolarioside B	C23H26O11	478.446	6.67	Phenylpropanoids	"105471-98-5"	80760	108500	79270	447100	112100	474800	88660	303500	75020	460700	508500	484600	103900	93720	103400	82580
Com_55_neg	Apigenin	C15H10O5	270.24	8.7	Flavones and Flavonols	"520-36-5"	96380000	98360000	199300	75780000	68030000	66900000	193500000	200400000	174200000	66800000	56440000	61620000	53530000	54670000	56400000	55130000
Com_56_neg	Apigenin 5-O-glucoside	C21H20O10	432.38	6.68	Flavonoids	"28757-27-9"	18950000	22900000	93000	10480000	10650000	10520000	74080000	55880000	30410000	7109000	8177000	7643000	11420000	10830000	12140000	12020000
Com_57_neg	Tectoridin	C22H22O11	462.4	6.864	Isoflavonoids	"611-40-5"	67520	89380	9.43915	96500	55460	69530	45450	49160	20520	108000	32030	70015	106600	103800	105300	86330
Com_58_neg	Orcinol glucoside	C13H18O7	286.28	9.914	Phenols And Its Derivatives	"21082-33-7"	223200	235500	210600	212900	223300	217400	222800	221400	210900	216300	237900	227100	227100	211700	235900	228400
Com_59_neg	(-)-3-Carene	C10H16	136.23	18.29	Terpenoids	"13466-78-9"	5538000	5475000	5186000	5411000	5549000	5652000	4687000	5403000	5265000	5379000	5416000	5397500	4923000	5690000	5339000	3969000
Com_60_neg	Prunetin	C16H12O5	284.069	6.77	Isoflavonoids	"552-59-0"	9.66448	9.11294	6135	9.75917	9.45007	5665	6655	9.47362	9.00157	9.04367	9.43915	9.24141	21330000	20960000	19890000	19430000
Com_61_neg	Butin	C15H12O5	272.069	8.61	Flavanones	"492-14-8"	64420	77100	40050	56840	54220	53170	237400	185800	173200	61500	48670	55085	188900	202000	196300	190800
Com_62_neg	Riboflavin-5'-monophosphate	C17H21N4O9P	456.344	0.91	Phenols And Its Derivatives	"146-17-8"	15110	9.0182	13510	9.35372	4527	9.66448	4511	5747	9.11294	6187	8672	7429.5	29410	17550	16760	5297
Com_63_neg	trans-9-Octadecenoic acid	C18H34O2	282.461	12.86	Fatty Acyls	"112-79-8"	4484	19370	33850	7698	5233	8451	2571	9.25009	6390	21710	60350	41030	5481	6362	5919	5539
Com_64_neg	Sakuranetin	C16H14O5	286.279	1.01	Flavanones	"2957-21-3"	45180	30220	58300	32370	30050	25750	34560	29380	26800	45600	37600	41600	39870	35000	29870	32990
Com_65_neg	3-Hydroxybutyrate	C4H8O3	104.104	1.13	Organic Acid And Its Derivatives	"300-85-6"	756200	716100	1903000	328400	357900	348700	551100	662700	180000	1024000	1014000	1019000	1106000	1107000	1089000	1140000
Com_66_neg	3-Hydroxyanthranilic Acid	C7H7NO3	153.135	4.45	Benzoic acids and derivatives	"548-93-6"	168300	148700	336300	104400	75580	56430	95040	80470	57850	245700	247300	246500	132300	145400	141300	141000
Com_67_neg	beta-D-glucopyranosyl-caffeic acid			5.29	Polyphenol		451200	307500	835500	293800	265000	173400	124400	331100	260600	721900	1245000	983450	149800	143300	136300	151200
Com_68_neg	Lysope 14:0	C19H40NO7P	425.5	11.27	Phospholipid		17980	35470	59010	16390	9578	23960	23330	16500	7362	18830	54260	36545	30170	31020	28060	29380
Com_69_neg	Lysope 16:0	C21H44NO7P	453.55	12.48	Phospholipid	"53862-35-4"	7915000	24730000	47730000	9985000	6977000	14480000	7062000	5659000	3721000	11410000	48300000	29855000	6517000	6362000	6351000	6110000
Com_70_neg	Lysope 18:0	C23H48NO7P	479.588	13.73	Phospholipid		1852000	12020000	20950000	3744000	1564000	4279000	1793000	1778000	1746000	2897000	23430000	13163500	925600	823900	832000	817500
Com_71_neg	Lysope 18:1	C23H46NO7P	479.588	12.81	Phospholipid		2326000	10160000	12340000	3320000	2928000	4350000	1801000	1733000	2735000	7224000	20280000	13752000	3770000	3525000	3785000	3440000
Com_72_neg	N-Acetylalanine	C5H9NO3	131.13	2.15	Amino Acid And Derivatives	"97-69-8"	300800	191800	347800	165100	106600	145400	130600	148800	58500	204300	225600	214950	167100	177800	179300	165700
Com_73_neg	N-Acetyl-Asp-Glu	C11H16N2O8	304.253	2.02	Amino Acid And Derivatives	"3106-85-2"	3429	3358	2733	3243	9.11294	9.04367	9.43915	8422	9.75917	9.35372	9.66448	9.5091	7502	8631	10850	3883
Com_74_neg	Forsythoside A	C29H36O15	624.587	6.46	Phenylpropanoids	"79916-77-1"	9.47362	3392	5934	9.52401	9.18759	9.29274	9.95373	2205	9.55978	2900	9.00157	1454.5	901600	931700	919100	909400
Com_75_neg	Anthranilate O-hexosyl-O-hexoside		461.1	0.98	Benzoic acids and derivatives		3931	1872	3328	9.25009	9.91054	9.0182	2454	6514	9.35372	9.92116	3587	1798.46	48350	23750	32440	17480
Com_76_neg	1-Indanone	C9H8O	132.16	18.28	Pyridines and derivatives	"83-33-0"	671600	694300	610300	647300	642600	671000	574700	609500	659000	593700	572700	583200	587500	700200	645800	535600
Com_77_neg	5,7-Dihydroxy-4-methylcoumarin	C10H8O4	192.168	7.07	Coumarins and derivatives	"2107-76-8"	265800	121500	159600	93720	163700	137600	618700	654500	461200	140900	268400	204650	132800	103400	102700	109900
Com_78_neg	4-Hydroxyquinazoline	C8H6N2O	146.146	5.54	Organoheterocyclic compounds	"491-36-1"	22500	16120	333200	13370	16420	23300	50330	132300	10600	46710	17300	32005	34460	33780	29480	32290
Com_79_neg	Kinsenoside	C10H16O8	264.229	3.93	Carbohydrates And Its Derivatives	"151870-74-5"	26320	15420	43550	25310	12780	19620	17240	10230	13290	32480	56790	44635	35450	41110	38470	35330
Com_80_neg	Kinetin 9-riboside	C15H17N5O5	347.326	1.03	Anthocyanins	"4338-47-0"	94650	67690	128500	67610	51820	56590	74200	90490	44580	241500	158700	200100	492200	412500	403900	380000
Com_81_neg	Isocitrate	C6H8O7	192.124	1.49	Organic Acid And Its Derivatives	"320-77-4"	38100000	12930000	42150000	15710000	14380000	15990000	4336000	2395000	2172000	27240000	28020000	27630000	52100000	66860000	65590000	64710000
Com_82_neg	O-p-coumaroyl-O-salicyloyl quinic acid	C23H22O10	458.1	5.55	Cinnamic acids and derivatives		3831	9.43915	9.75917	9.47362	9.00157	9.52401	9.18759	9.29274	9.95373	9.45007	4164	2086.73	7890	5805	5123	5324
Com_83_neg	Melibiose	C12H22O11	342.3	0.96	Carbohydrates And Its Derivatives	"585-99-9"	144200000	97630000	122800000	133000000	112700000	125900000	112400000	96590000	100600000	158800000	147700000	153250000	101000000	108300000	109300000	104800000
Com_84_neg	Tricin O-saccharic acid		522.1	6.58	Flavonoids		30040	29170	19550	14650	14120	19850	52880	43040	36540	90430	9.11294	45219.6	19920	30930	44760	23510
Com_85_neg	D-Panthotenate	C9H17NO5	219.235	4.59	Amino Acid And Derivatives	"79-83-4"	4628000	3521000	7722000	3648000	3029000	3669000	4360000	3368000	3156000	6488000	7486000	6987000	3753000	3672000	3760000	3725000
Com_86_neg	Oxyresveratrol	C14H12O4	244.24	6.97	Phenylpropanoids and polyketides	"29700-22-9"	9.25009	9.91054	9.0182	9.11294	9.04367	9.43915	30890	9.75917	9.45007	9.35372	9.66448	9.5091	34740	62610	65390	61940
Com_87_neg	Myristoleic acid	C14H26O2	226	8.46	Fatty Acyls	"544-64-9"	191500	61620	44230	26780	13890	30000	15690	28820	16110	90690	84600	87645	25160	19020	26490	23380
Com_88_neg	Acacetin O-acetyl hexoside		488.1	5.69	Flavones and Flavonols		36790	31380	62080	51420	35380	69640	69630	249200	78550	49470	788000	418735	76270	65220	76880	77480
Com_89_neg	Madecassic acid	C6H12O5	164.156	0.99	Terpenoids	"18449-41-7"	49780	40730	22390	14500	14800	22350	102200	67550	53110	21990	16930	19460	12780	15480	24820	16600
Com_90_neg	Bisulfurous Acid	C11H8O2	172.18	0.95	Quinones	"58-27-5"	48730	28050	18070	14370	13420	15890	81390	79790	39900	11020	13830	12425	15090	12170	17110	13330
Com_91_neg	Diallyl sulfide	C6H10S	114.21	18.46	Organosulfur compounds	"592-88-1"	131700000	130400000	131000000	134300000	128800000	129500000	127800000	131500000	130400000	131600000	130800000	131200000	128900000	134100000	128100000	129300000
Com_92_neg	(-)-alpha-Pinene	C10H16	136.23	18.287	Terpenoids	"7785-26-4"	5021000	4909000	4651000	4860000	5365000	5246000	4534000	4661000	4899000	4761000	4825000	4793000	4348000	5616000	5211000	4134000
Com_93_neg	Methyl furan-2-carboxylate	C6H6O3	126.11	1.25	Organoheterocyclic compounds	"611-13-2"	16220	11530	14060	9889	9755	23090	9.91054	30670	8497	15840	14640	15240	19130	12340	33570	41930
Com_94_neg	Gamma-Linolenic Acid	C18H30O2	278.43	14.62	Fatty Acyls	"506-26-3"	1227000	1661000	3485000	1573000	679400	1277000	555000	1182000	619200	1081000	4019000	2550000	437600	345400	373000	384000
Com_95_neg	Acetyl tryptophan	C13H14N2O3	246	6.78	Amino Acid And Derivatives	"2280-01-5"	9.11294	9.04367	3523	4415	2181	3546	9.43915	9.75917	9.45007	5730	6196	5963	946800	911300	942600	843300
Com_96_neg	2,4-Dihydroxybenzoic acid	C7H6O4	154.12	4.623	Organic Acid And Its Derivatives	"89-86-1"	49300	57700	50800	30140	23750	25550	53940	67560	28460	53310	43440	48375	44050	45890	45440	41360
Com_97_neg	Androsin	C15H20O8	328.319	4.3	Phenols And Its Derivatives	"531-28-2"	13740	12420	26350	7396	5222	5254	5983	8804	3148	23160	16670	19915	11620	8083	10680	11030
Com_98_neg	2-Hydroxybutyric acid	C4H8O3	104.1	2.741	Organic Acid And Its Derivatives	"600-15-7"	236100	138900	78930	44940	29440	70960	29930	41660	13060	102500	170100	136300	47270	38300	39950	51500
Com_99_neg	N-Acetyl-L-methionine	C7H13NO3S	191.25	5.315	Amino Acid And Derivatives	"65-82-7"	66850	45760	56380	40800	25840	29490	21210	25550	24490	33850	42820	38335	20240	29380	20800	20280
Com_100_neg	Octanedioic acid	C8H14O4	174.19	6.649	Organic Acid And Its Derivatives	"505-48-6"	167800	86820	59680	41000	31010	39560	39240	60850	41570	71740	86980	79360	41050	45310	46550	50590
Com_101_neg	Indole-2-carboxylic acid	C9H7NO2	161.16	0.927	Indoles and derivatives	"1477-50-5"	54650	58680	81220	58710	45330	60430	69760	51560	50810	47600	44850	46225	95230	101200	94150	88070
Com_102_neg	Tartaric acid	C4H6O6	150.09	1.008	Organic Acid And Its Derivatives	"87-69-4"	24940000	19970000	40510000	2577000	4197000	4573000	10100000	5813000	1318000	23250000	10730000	16990000	5126000	5319000	5557000	5446000
Com_103_neg	Luteolin	C15H10O6	286.24	8.06	Flavones and Flavonols	"491-70-3"	66020000	72150000	207400	32390000	30420000	28050000	76780000	66660000	39620000	31460000	35220000	33340000	22460000	24480000	25140000	25700000
Com_104_neg	Ferulic Acid	C10H10O4	194.19	6.881	Polyphenol	"1135-24-6"	135700	108500	420000	116900	87460	93040	67130	115800	87540	379900	275100	327500	302000	285800	307100	350700
Com_105_neg	Adipic acid	C6H10O4	146.058	0.86	Organic Acid And Its Derivatives	"124-04-9"	316400	221300	331100	216700	96430	226400	196100	360000	328600	41100	115100	78100	74150	115400	82480	71180
Com_106_neg	2-Oxoadipic acid	C6H8O5	160.037	0.72	Organic Acid And Its Derivatives	"3184-35-8"	466900	481700	665100	314100	227900	296800	293600	249800	150500	388700	577900	483300	431400	420600	387500	400600
Com_107_neg	Sorbitol 6-phosphate	C6H15O9P	262.045	0.86	Carbohydrates And Its Derivatives	"20479-58-7"	198400	123700	75970	236900	27720	45570	63970	257800	41140	99090	327300	213195	71940	76160	89850	76440
Com_108_neg	dADP	C10H15N5O9P2	411.202	0.75	Nucleotide And Its Derivates	"2793-06-8"	25480	32610	30030	18750	19440	25160	20730	22260	12630	29950	34830	32390	19890	26080	19630	29620
Com_109_neg	p-Hydroxy-cinnamic acid	C9H8O3	164.16	6.531	Cinnamic acids and derivatives	"7400-08-0"	612500	665200	1928000	879000	609000	1363000	781900	873100	586800	1222000	1833000	1527500	2055000	1941000	1891000	2130000
Com_110_neg	N-Acetylornithine	C7H14N2O3	174.2	0.896	Amino Acid And Derivatives	"6205-08-9"	43040	37590	9.04367	30980	16500	9.43915	36030	72490	70720	33000	51980	42490	151300	136500	129300	147200
Com_111_neg	H-HoArg-OH	C7H16N4O2	188.23	0.807	Amino Acid And Derivatives	"156-86-5"	25040	28320	53680	39690	23310	30170	10750	23240	25340	28150	50690	39420	32150	25800	36180	25100
Com_112_neg	D-Glucuronic acid	C6H10O7	194.14	0.894	Carbohydrates And Its Derivatives	"6556-12-3"	416700	213300	431400	176000	111300	218600	255300	266300	149200	452500	341500	397000	162900	204400	191900	195400
Com_113_neg	Ureidosuccinic acid	C5H8N2O5	176.13	1.031	Amino Acid And Derivatives	"923-37-5"	17400000	10080000	14070000	9721000	7547000	10980000	9993000	10930000	5465000	7233000	6683000	6958000	3299000	3491000	3342000	3094000
Com_114_neg	L-Lactic acid	C3H6O3	90.08	1.487	Organic Acid And Its Derivatives	"79-33-4"	13250	7870	9.66448	7279	7251	9.11294	7340	14830	10030	10270	10620	10445	7184	15890	10060	5381
Com_115_neg	Arachidonic acid	C20H32O2	304.47	6.881	Fatty Acyls	"506-32-1"	9.04367	9.43915	9.75917	9.00157	9.52401	9.18759	9.29274	9.95373	9.55978	9.45007	9.47362	9.46185	11680	9806	6855	7044
Com_116_neg	Uridine 5'-Diphospho-N-Acetylgalactosamine	C17H27N3O17P2	607.354	1	Nucleotide And Its Derivates	"7277-98-7"	56300	34450	46560	39500	16650	15370	55860	62440	52190	43640	79780	61710	58020	65070	65860	56160
Com_117_neg	UDP-galactose	C15H22N2Na2O17P2	610.265	0.92	Nucleotide And Its Derivates	"2956-16-3"	23640	11950	17830	16530	9472	13220	12810	27020	9538	22370	18110	20240	19150	17560	16120	23540
Com_118_neg	Ribose 1-phosphate	C5H11O8P	230.11	0.9	Carbohydrates And Its Derivatives	"14075-00-4"	330300	187200	394200	139700	136500	127300	178800	156400	77040	437000	311700	374350	198200	171900	211500	187800
Com_119_neg	s7p	C7H13BaO10P	425.473	0.87	Carbohydrates And Its Derivatives	"2646-35-7"	9.91054	9.0182	6023	9.11294	9.04367	5287	9.43915	9.75917	4447	9.35372	9.66448	9.5091	4211	7701	7686	6511
Com_120_neg	Succinic acid	C4H6O4	118.09	1.936	Tca Cycle	"110-15-6"	12080000	10500000	9699000	3307000	2779000	4003000	4698000	4169000	2315000	8937000	5410000	7173500	5616000	5642000	5589000	5563000
Com_121_neg	Ribitol	C5H12O5	152.15	0.927	Sugar Alcohols	"488-81-3"	91210	84270	64860	166100	64430	58700	23010	285100	60350	82990	206900	144945	81000	96990	93720	61330
Com_122_neg	cis-Vaccenic acid	C18H34O2	282.256	15.78	Fatty Acyls	"506-17-2"	4848000	11200000	23470000	8794000	2732000	4789000	1327000	6674000	1939000	5615000	41330000	23472500	6295000	4792000	5305000	5380000
Com_123_neg	D-Galactaric acid	C6H10O8	210.038	0.87	Carbohydrates And Its Derivatives	"526-99-8"	4339000	3163000	4541000	3635000	3535000	3728000	2208000	2152000	1836000	4173000	3569000	3871000	11720000	12350000	12450000	11840000
Com_124_neg	alpha-Arbutin	C12H16O7	272.25	2.33	Carbohydrates And Its Derivatives	"84380-01-8"	646800	348700	2037000	381800	473200	270900	600000	266000	58620	876100	1135000	1005550	190800	211800	238800	193500
Com_125_neg	Koaburaside	C14H20O9	332.111	4.68	Phenolic acids	"41653-73-0"	702000	549800	911100	689700	471800	504200	532400	475300	429600	552600	860000	706300	237500	217200	234200	224200
Com_126_neg	Ribose 5-phosphate	C5H11O8P	230.02	0.84	Carbohydrates And Its Derivatives	"4300-28-1"	49450	44510	77640	23310	28320	26760	38040	35180	15830	42030	34530	38280	27770	30530	37380	38590
Com_127_neg	3-Hydroxyoctadecanoic Acid	C18H36O3	300.267	13.6	Fatty Acyls	"45261-96-9"	443400	437200	419800	463100	461900	479200	509500	402900	452700	413700	548300	481000	468700	470500	469700	469900
Com_128_neg	3-Ureidopropionate	C4H8N2O3	132.053	0.82	Organic Acid And Its Derivatives	"462-88-4"	2628000	3572000	4168000	3120000	1643000	2921000	3047000	2160000	1925000	2818000	3159000	2988500	3221000	3211000	3355000	3155000
Com_129_neg	Ayapin	C11H8O3	188.041	7.3	Coumarins and derivatives	"494-56-4"	915700	217800	244100	128700	55220	125500	89450	136500	76250	291400	372700	332050	88020	89710	85860	103600
Com_130_neg	(2S)-2-Isopropylmalate	C7H12O5	176.068	5.52	Organic Acid And Its Derivatives	"49601-06-1"	685600	366500	1034000	511200	428900	379500	1327000	710300	977200	1047000	1580000	1313500	610700	656700	586900	633200
Com_131_neg	Malonic acid	C3H4O4	104.011	1.19	Organic Acid And Its Derivatives	"141-82-2"	889200	837700	2251000	419300	403800	468400	733900	795500	263400	1169000	1272000	1220500	1269000	1320000	1338000	1322000
Com_132_neg	dGDP	C10H15N5O10P2	427.201	1.08	Nucleotide And Its Derivates	"3493-09-2"	14280	17560	22190	8918	14590	17370	17920	18830	5321	15680	24030	19855	24640	26210	25070	27780
Com_133_neg	Guanine	C5H5N5O	151.126	2.77	Purines and purine derivatives	"73-40-5"	124500	58290	113700	80770	65710	94610	68550	62640	39740	156800	170100	163450	36340	44790	41170	42760
Com_134_neg	2-Hydroxyisocaproic Acid	C6H12O3	132.158	6.39	Organic Acid And Its Derivatives	"498-36-2"	64150	28560	58010	19060	13990	33210	14570	36640	4440	30370	40570	35470	37140	27020	38410	38480
Com_135_neg	Jasmonic acid	C12H18O3	210.27	8.98	Phytohormones	"3572-66-5"	18550	25670	18070	22980	16600	21110	73220	67260	14860	21720	28640	25180	11710	8271	12840	9275
Com_136_neg	cis-4-Hydroxy-D-proline	C5H9NO3	131.13	2.26	Organic Acid And Its Derivatives	"2584-71-6"	82460	42150	83460	49170	33060	52600	34780	69920	49370	43610	47650	45630	47430	52620	52690	45360
Com_137_neg	Ala-trp	C14H17N3O3	275.303	0.9	Amino Acid And Derivatives	"16305-75-2"	253500	137000	223600	121900	62270	153900	93380	92370	65250	81410	159600	120505	143400	164800	120000	136000
Com_138_neg	D-Fructose 6-Phosphate	C6H13O9P	260.136	0.86	Carbohydrates And Its Derivatives	"643-13-0"	1151000	877100	1614000	332900	248400	251200	486000	740600	138900	1476000	750000	1113000	864600	725400	832800	735700
Com_139_neg	deoxyribose-phosphate	C5H7O8P	226.08	0.97	Nucleotide And Its Derivates		119400	96390	89570	77960	72970	67190	84960	160000	59720	138100	176700	157400	57330	65320	52190	58050
Com_140_neg	Citraconic acid	C5H6O4	130.099	1.56	Fatty Acyls	"498-23-7"	511100	407900	772200	251800	212500	273300	151300	138200	91150	443100	442500	442800	1222000	1232000	812300	994900
Com_141_neg	Spiraeoside	C21H20O12	464.096	6.59	Flavonoids	"20229-56-5"	17060	9.47362	27480	9.52401	10670	14370	76260	68820	6579	9.00157	22700	11354.5	61560	136200	122600	121700
Com_142_neg	P-Coumaryl Alcohol	C9H10O2	150.174	1.04	Phenylpropanoids and polyketides	"3690-05-9"	1805000	1318000	2603000	539600	619600	829400	709200	555000	328900	1600000	945900	1272950	684400	779500	678900	685000
Com_143_neg	O-Phospho-L-Tyrosine	C9H12NO6P	261.168	0.94	Amino Acid And Derivatives	"21820-51-9"	134000	104200	85330	120400	161500	128900	169600	173200	161800	149200	193100	171150	87670	98740	87150	104400
Com_144_neg	L-Sorbose	C6H12O6	180.16	0.89	Carbohydrates And Its Derivatives	"87-79-6"	230000	317400	233700	184500	153000	149500	245700	212300	107200	253000	352900	302950	155700	132500	170200	117700
Com_145_neg	Sodium ferulate	C10H9NaO4	216.17	6.81	Cinnamic acids and derivatives	"24276-84-4"	377800	287300	1215000	314600	270900	333100	210300	272500	214800	946400	761600	854000	634700	653900	641100	628200
Com_146_neg	O-Phosphorylethanolamine	C2H8NO4P	141.063	0.86	Organic Acid And Its Derivatives	"1071-23-4"	1057000	756300	725200	662200	679700	772200	885100	932400	583400	1044000	1013000	1028500	617700	598000	636400	561000
Com_147_neg	Isotrifoliin	C21H20O12	464.096	6.59	Flavonoids	"21637-25-2"	9.45007	9.47362	29650	9.52401	9.18759	13250	62390	84860	9.29274	9.00157	15900	7954.5	79800	113900	74460	71960
Com_148_neg	Azetidine-2-carboxylic acid	C4H7NO2	101.1	0.86	Amino Acid And Derivatives	"2517-04-6"	8353	9.75917	11660	8332	9.45007	9.47362	9.00157	12270	7002	10630	9878	10254	13330	9664	15170	11590
Com_149_neg	alpha-D-Galactose 1-phosphate	C6H13O9P	260.136	0.87	Carbohydrates And Its Derivatives	"2255-14-3"	905000	742200	815500	403300	314500	357400	679200	816600	336400	968500	826000	897250	823600	782200	811000	802200
Com_150_neg	Cytidylic acid	C9H14N3O8P	323.2	0.97	Nucleotide And Its Derivates	"63-37-6"	5889	3595	6961	9.91054	3926	4576	9.0182	4026	6189	8918	6213	7565.5	10930	8916	7254	6346
Com_151_neg	2-Amino-3-hydroxypropionic acid	C3H7NO3	105.09	0.83	Amino Acid And Derivatives	"302-84-1"	1824000	1393000	1331000	994900	1017000	1039000	1321000	1462000	835100	1328000	1226000	1277000	841200	834600	813300	654200
Com_152_neg	Pyrroloquinoline quinone	C14H6N2O8	330.012	6.17	Quinolines and derivatives	"72909-34-3"	33220	51040	42700	24590	30020	42900	24870	51130	38510	39140	41680	40410	39610	47190	38410	39910
Com_153_neg	13(S)-HOTrE	C18H30O3	294.2	12.07	Fatty Acyls	"87984-82-5"	535000	249100	288200	216700	91090	151700	157700	379600	114800	166500	846900	506700	89380	83850	93500	93530
Com_154_neg	Ligustrazine	C8H12N2	136.197	0.88	Alkaloids and derivatives	"1124-11-4"	183000	226400	253500	208700	211400	174800	219700	178600	176100	179500	178700	179100	157000	269000	164500	134600
Com_155_neg	Genistein	C15H10O5	270.24	8.72	Isoflavonoids	"446-72-0"	246400	269900	9.66448	193900	179300	175600	593300	587900	494000	186300	158700	172500	886300	904300	938100	891400
Com_156_neg	Arbutin	C12H16O7	272.25	2.32	Carbohydrates And Its Derivatives	"497-76-7"	369600	199500	1423000	260400	280400	165200	346800	151500	35960	505600	668400	587000	108600	135300	147900	110600
Com_157_neg	Esculin	C15H16O9	340.28	5.145	Coumarins and derivatives	"531-75-9"	20850	15300	71850	12840	11430	14260	23780	20770	13320	32530	32530	32530	8340	11620	9242	11460
Com_158_neg	5'-Adenylic acid	C10H14N5O7P	347.221	1.036	Pentose phosphates	"61-19-8"	88950	50480	123500	72050	46350	48800	61180	58530	27560	170800	156500	163650	376600	382700	342200	374300
Com_159_neg	alpha,alpha-Trehalose	C12H22O11	342.296	0.962	Carbohydrates And Its Derivatives	"99-20-7"	120100000	105000000	120500000	112100000	107100000	110800000	98890000	101300000	90160000	152700000	137400000	145050000	104900000	99970000	110000000	93890000
Com_160_neg	Rosmarinic acid	C18H16O8	360.31	7.211	Cinnamic acids and derivatives	"20283-92-5"	64030000	72220000	111300000	79470000	83840000	90470000	88030000	82900000	66080000	104900000	107000000	105950000	34750000	33530000	31550000	33130000
Com_161_neg	Methylmalonate	C4H6O4	118.09	1.938	Organic Acid And Its Derivatives	"516-05-2"	3355000	2868000	2608000	861400	730400	1041000	1233000	1096000	569300	2397000	1450000	1923500	1497000	1538000	1488000	1531000
Com_162_neg	Carvacrol	C10H14O	150.22	1.467	Terpenoids	"499-75-2"	6518	10770	9.66448	5847	4050	9.11294	8132	19010	12770	9227	9066	9146.5	14090	11740	10320	9388
Com_163_neg	Tiglic acid	C5H8O2	100.12	18.476	Fatty Acyls	"80-59-1"	387300	408700	383800	407600	381100	403400	416700	395500	409100	417100	396200	406650	461000	460400	394500	469500
Com_164_neg	Methyl gallate	C8H8O5	100.12	5.523	Benzoic acids and derivatives	"99-24-1"	299200	326600	329000	319400	268600	301000	333500	338600	320300	293100	266700	279900	349800	297400	337400	272500
Com_165_neg	D-2-Hydroxypentanedioic acid	C5H6Na2O5	192.078	1.49	Amino Acid And Derivatives	"103404-90-6"	792300	418900	967800	420800	372500	416500	262400	160100	103600	666900	703800	685350	996800	1099000	1108000	1098000
Com_166_neg	D-3-Phosphoglyceric acid	C3H5H2O7P	230.021	0.95	Sugar Acids And Its Derivatives	"80731-10-8"	9512000	6308000	10130000	10770000	6194000	10220000	6840000	7745000	8072000	10650000	4580000	7615000	2683000	3432000	3281000	2836000
Com_167_neg	D-Mannose 6-phosphate	C6H13O9P	260.136	0.87	Carbohydrates And Its Derivatives	"723729-16-6"	512700	397900	429100	140000	79160	57690	178900	358800	40330	520900	284200	402550	120900	128300	135000	118100
Com_168_neg	2?Cfuranoic acid	C5H4O3	112.084	1.49	Organic Acid And Its Derivatives	"88-14-2"	577000	241300	636100	320400	275100	291000	72780	31030	53470	420700	474500	447600	954900	1056000	1065000	1007000
Com_169_neg	Lactose	C12H22O11	342.3	0.911	Carbohydrates And Its Derivatives	"63-42-3"	7524000	5704000	6662000	6890000	5892000	6789000	6095000	5657000	5129000	9125000	8242000	8683500	5739000	5606000	5299000	5852000
Com_170_neg	alpha-D-Glucose	C6H12O6	180.16	0.912	Carbohydrates And Its Derivatives	"492-62-6"	411800	362700	442600	336400	312300	307900	328800	593700	219900	448300	548700	498500	231000	239900	386100	247800
Com_171_neg	L-Arabinitol	C5H12O5	152.15	0.925	Sugar Alcohols	"7643-75-6"	381300	351700	447300	348100	144000	166200	116700	693200	154400	413900	549300	481600	203400	217400	216200	197600
Com_172_neg	L-Pyroglutamic acid	C5H7NO3	129.11	1.689	Amino Acid And Derivatives	"98-79-3"	1610000	1280000	1691000	977800	537600	1265000	642600	841900	625900	731400	903600	817500	601200	592000	593100	549800
Com_173_neg	p-Hydroxybenzaldehyde	C7H6O2	122.12	6.214	Carbonyl compounds	"123-08-0"	56640	35250	48790	36310	52290	38530	252100	200100	117900	28870	41530	35200	31480	27240	34200	48730
Com_174_neg	Lactobionic acid	C12H22O12	358.3	0.91	Carbohydrates And Its Derivatives	"96-82-2"	448400	259300	297500	231400	75430	92430	136300	157300	41030	256300	271400	263850	167400	181900	137900	163600
Com_175_neg	Citric acid	C6H8O7	192.12	1.516	Tca Cycle	"77-92-9"	38240000	13550000	46050000	14580000	15290000	17750000	4704000	2638000	2272000	28380000	31760000	30070000	64130000	72640000	69550000	71120000
Com_176_neg	cis-Aconitic acid	C6H6O6	174.11	1.766	Tca Cycle	"585-84-2"	117200	62890	183600	55030	34110	60710	27710	28830	14730	149300	106600	127950	1023000	1034000	1028000	995800
Com_177_neg	Thymidine 5'-diphosphate	C10H16N2O11P2	402.19	0.69	Nucleotide And Its Derivates		12600	14150	12610	10660	5277	5508	5130	7978	4549	11080	16670	13875	15170	14480	12740	17430
Com_178_neg	N-Oleoyl Glycine	C20H37NO3	339.513	14.62	Organic Acid And Its Derivatives	"2601-90-3"	23030	36560	34690	20330	9061	14080	12660	34290	14610	18870	51920	35395	32390	33300	29290	28150
Com_179_neg	N-Acetylphenylalanine	C11H13NO3	207.226	6.82	Amino Acid And Derivatives	"2018-61-3"	25040	10730	31980	6702	4919	3171	7601	6680	5484	11170	12080	11625	14630	15160	13860	13270
Com_180_neg	N-Acetyl-D-glucosamine 6-phosphate	C8H16NO9P	301.188	1.81	Carbohydrates And Its Derivatives		40450	21480	37830	28090	14280	29920	16490	24030	18350	22040	19700	20870	20070	21270	22580	17500
Com_181_neg	D-Ribose 5-phosphate	C5H11O8P	230.11	0.89	Pentose phosphates	"3615-55-2"	258000	141500	242100	100600	108900	98560	146900	130000	51300	347400	241200	294300	157200	144500	121700	158700
Com_182_neg	Indolelactic acid	C11H11NO3	205.21	6.93	Indoles and derivatives	"1821-52-9"	25430	9564	20230	16410	16920	9.75917	17120	16220	10040	17690	26230	21960	15590	16150	21440	4798
Com_183_neg	N7-Methylguanosine	C11H17N5O5	298.275	5.46	Nucleotide And Its Derivates	"20244-86-4"	9.04367	6575	9.43915	9.47362	9.00157	9.52401	9.18759	9.29274	9.95373	9.75917	9.45007	9.60462	623200	647400	518300	551900
Com_184_neg	Uridine 5'-monophosphate	C9H13N2O9P	324.18	1.037	Nucleotide And Its Derivates	"58-97-9"	230800	112500	249700	144800	153800	94140	284900	316100	190100	311100	386800	348950	1146000	1007000	1030000	1147000
Com_185_neg	D-Glucopyranose	C6H12O6	180.156	0.87	Carbohydrates And Its Derivatives	"28905-12-6"	115500	88530	57290	78380	96680	75490	227300	513900	79030	73800	72050	72925	91160	107800	102800	95790
Com_186_neg	D-Histidine	C6H9N3O2	155.155	0.81	Amino Acid And Derivatives	"351-50-8"	1627000	1757000	2778000	1868000	954600	1877000	920800	1499000	1510000	813300	1229000	1021150	920700	928800	926700	917100
Com_187_neg	D-Glucarate	C6H10O8	210.139	0.82	Carbohydrates And Its Derivatives	"87-73-0"	962600	756000	960900	678000	647000	630600	603000	560400	298500	778900	1021000	899950	4500000	4975000	4498000	4435000
Com_188_neg	D-Gluconic acid	C6H12O7	196.155	0.91	Carbohydrates And Its Derivatives	"526-95-4"	46330000	29050000	32170000	19370000	12260000	13830000	23040000	25420000	9362000	22730000	31300000	27015000	20490000	22260000	20300000	20410000
Com_189_neg	Aspartate	C4H7NO4	133.103	0.85	Amino Acid And Derivatives	"617-45-8"	25300000	19670000	30990000	26780000	21520000	31220000	12500000	8640000	8230000	24590000	26060000	25325000	21580000	23220000	23780000	21990000
Com_190_neg	Dl-Glutamic acid	C5H9NO4	147.129	0.87	Amino Acid And Derivatives	"617-65-2"	24380000	19190000	27730000	27430000	17630000	28710000	15770000	17630000	15320000	20740000	25520000	23130000	19640000	20380000	19560000	19390000
Com_191_neg	Dihydroxyacetone phosphate	C3H7O6P	170.058	0.9	Carbohydrates And Its Derivatives	"57-04-5"	99380	96170	83830	66510	75870	55040	81020	97530	62810	102200	94850	98525	81430	81540	71170	71880
Com_192_neg	D-Lactic acid	C3H6O3	90.08	1.44	Organic Acid And Its Derivatives	"10326-41-7"	21550	21790	14980	12800	13730	8189	7469	23570	21160	16120	20760	18440	35120	13790	22760	25850
Com_193_neg	DL-o-Tyrosine	C9H11NO3	181.189	1.81	Amino Acid And Derivatives	"2370-61-8"	3213000	1637000	2790000	1865000	1069000	1965000	1131000	1660000	1302000	1500000	1529000	1514500	1215000	1405000	1328000	1242000
Com_194_neg	alpha-Amino-beta-(3-indolyl)-propionic acid	C11H12N2O2	204.225	4.91	Amino Acid And Derivatives	"54-12-6"	6434000	5547000	12860000	5786000	3476000	4224000	4437000	5743000	4258000	8972000	12270000	10621000	4754000	4390000	4537000	4673000
Com_195_neg	D-Fructose-1,6-biphosphate	C6H14O12P2	339.996	0.91	Carbohydrates And Its Derivatives	"38099-82-0"	23950	21400	28900	13120	14900	14550	14860	15580	11590	30960	30900	30930	27010	33400	25120	34920
Com_196_neg	2,3-Dihydroxybenzoic acid	C7H6O4	154.027	6.21	Benzoic acids and derivatives	"303-38-8"	2664000	1976000	3286000	2963000	2536000	2459000	3730000	3068000	3597000	4082000	6193000	5137500	1597000	1619000	1712000	1785000
Com_197_neg	Aminomalonic acid	C3H5NO4	119.022	0.88	Amino Acid And Derivatives	"1068-84-4"	144400	217400	168200	118700	95260	65920	97560	204900	102100	143200	165000	154100	196400	225100	227400	199400
Com_198_neg	Methylophiopogonanone A	C19H18O6	342.343	0.78	Flavonoids	"74805-92-8"	169000	57760	151600	158200	111500	139800	46280	83830	82710	107600	110500	109050	76120	78090	128800	49710
Com_199_neg	Quercetin	C15H10O7	302.236	8.96	Flavones and Flavonols	"117-39-5"	15830	16340	50120	14540	10990	12100	39200	17730	11230	28030	33870	30950	23710	18240	17860	22060
Com_200_neg	Methyl myristate	C15H30O2	242.397	8.04	Fatty Acyls	"124-10-7"	24820	7469	4615	6799	2949	3797	9.18759	7963	10680	12570	9.52401	6289.76	14510	20530	24570	36340
Com_201_neg	Quercetin-3'-O-glucoside	C21H20O12	464.382	6.53	Flavones and Flavonols		7291	11090	4458	10440	9.18759	5898	26890	27550	2928	9.00157	9.52401	9.26279	29530	24000	23480	36750
Com_202_neg	Cellotriose	C18H32O16	504.437	1.02	Carbohydrates And Its Derivatives	"33404-34-1"	3745000	2522000	3102000	2805000	2443000	2947000	2128000	1771000	1964000	3907000	3985000	3946000	4008000	4471000	4140000	3866000
Com_203_neg	Syringic acid O-glucoside		360.1	4.82	Flavonoids		4551000	1821000	6068000	397700	1594000	87300	1119000	1022000	2181000	4181000	9194000	6687500	1684000	1563000	1512000	1618000
Com_204_neg	Oleanic acid	C30H48O3	456.71	15.03	Terpenoids	"508-02-1"	248700	358600	761200	172700	100600	169200	204800	357200	70350	170500	1058000	614250	63250	54360	54990	59410
Com_205_neg	Di-O-methylquercetin	C17H14O7	330.1	9.19	Flavonoids		3088000	1207000	2579000	477900	318900	510800	759900	873200	363400	2022000	1273000	1647500	564600	638700	595700	592700
Com_206_neg	Salicylic acid O-glucoside	C13H16O8	300.1	4.14	Phytohormones	"10366-91-3"	7433000	4789000	9538000	3040000	2937000	2375000	5143000	4152000	2750000	6469000	10220000	8344500	2163000	2257000	2310000	1992000
Com_207_neg	3,4,5-Trimethoxycinnamic acid	C12H14O5	238.24	18.465	Organic Acid And Its Derivatives	"90-50-6"	9517	9770	11120	10800	12710	9857	9892	9769	10850	9015	10790	9902.5	10930	10640	11280	10480
Com_208_neg	Isovanillin	C8H8O3	152.15	7.676	Phenols And Its Derivatives	"621-59-0"	8538	8613	12950	10360	5773	8775	12160	8752	7969	13980	10600	12290	10030	12200	13580	6932
Com_209_neg	Raffinose	C18H32O16	504.437	1.009	Carbohydrates And Its Derivatives	"512-69-6"	36820000	32020000	35820000	33290000	25390000	33580000	21130000	22710000	21560000	45490000	38430000	41960000	48610000	50810000	49670000	47120000
Com_210_neg	p-Coumaric Acid	C9H8O3	164.16	6.549	Cinnamic acids and derivatives	"501-98-4"	814800	986400	2526000	1180000	852100	1870000	1041000	1264000	857500	1770000	2496000	2133000	2861000	2591000	2697000	2717000
Com_211_neg	Hyperoside	C21H20O12	464.38	6.554	Flavones and Flavonols	"482-36-0"	9.47362	9.00157	12960	9.29274	9.95373	9.55978	26270	24370	2856	9.52401	9.18759	9.3558	34560	33660	26650	30880
Com_212_neg	Vanillic acid	C8H8O4	168.15	5.901	Organic Acid And Its Derivatives	"121-34-6"	241900	221900	366900	113000	83680	111700	142800	183200	74070	293200	246200	269700	209700	220800	240500	238300
Com_213_neg	D-Glucose	C6H12O6	180.156	0.94	Carbohydrates And Its Derivatives	"50-99-7"	396700	240600	438300	363800	289000	361200	376200	362600	210400	453600	475500	464550	283000	389700	318300	343700
Com_214_neg	Naringenin	C15H12O5	272.25	8.683	Flavanones	"480-41-1"	75700	69510	10190	47260	44650	42900	265000	238000	208600	48840	39230	44035	104300	108200	112200	103400
Com_215_neg	1,7-Dimethylxanthine	C7H8N4O2	180.164	9.96	Purines and purine derivatives	"611-59-6"	41800	47360	49960	42770	49670	41720	45400	45060	39500	53690	47110	50400	59450	43710	53850	50020
Com_216_neg	Hexadecanedioic acid	C16H30O4	286.41	11.908	Fatty Acyls	"505-54-4"	106100	110100	109600	68300	67080	66940	114800	106300	74820	98410	97800	98105	61830	63270	58280	54620
Com_217_neg	3,5-Dihydroxybenzoic acid	C7H6O4	154.12	4.461	Benzoic acids and derivatives	"99-10-5"	848400	894300	869600	499700	410300	499100	956600	1201000	503000	1037000	700200	868600	662600	681300	663100	697000
Com_218_neg	2,6-Dihydroxybenzoic acid	C7H6O4	154.12	6.13	Benzoic acids and derivatives	"303-07-1"	9251000	6616000	11400000	9794000	8634000	7767000	12230000	10020000	12890000	12600000	19880000	16240000	5367000	5538000	5540000	5852000
Com_219_neg	1,11-Undecanedicarboxylic acid	C13H24O4	244.33	10.093	Organic Acid And Its Derivatives	"505-52-2"	247300	219900	248700	226600	241000	216100	237300	247200	223600	244200	238200	241200	236100	241100	239600	215200
Com_220_neg	Maltotriose	C18H32O16	504.44	0.94	Carbohydrates And Its Derivatives	"1109-28-0"	243300	164400	167900	157000	132700	179800	117500	113600	102800	233300	260700	247000	363300	394200	363900	369500
Com_221_neg	Glycolic acid	C2H4O3	76.05	0.99	Organic Acid And Its Derivatives	"79-14-1"	41620	53920	38250	38410	29250	39690	59760	47930	35520	37900	19380	28640	26320	29200	49590	25390
Com_222_neg	beta-L-Arabinose	C5H10O5	150.13	0.9	Carbohydrates And Its Derivatives	"5328-37-0"	390500	245400	576200	218800	149600	282000	162100	159600	85950	279700	114400	197050	592800	547200	582100	552300
Com_223_neg	Isovitexin	C21H20O10	432.378	6.533	Flavones and Flavonols	"29702-25-8"	11580	19000	3314	6282	6902	4351	10550	27950	46480	13720	10060	11890	17630	16060	13700	16140
Com_224_neg	9,10-EODE	C18H32O3	296	1.69	Fatty Acyls		46810	46370	30630	31740	16770	38450	27780	33550	15550	24430	29160	26795	19640	29910	15370	19090
Com_225_neg	Maslinic acid	C30H48O4	472.7	13.077	Terpenoids	"4373-41-5"	25530000	8417000	47910000	15460000	10280000	7099000	4483000	49200000	5971000	7814000	55380000	31597000	6192000	5737000	6222000	5919000
Com_226_neg	Nystose	C24H42O21	666.578	1.03	Carbohydrates And Its Derivatives	"13133-07-8"	202900	141900	205900	160300	121200	123000	67780	134400	57710	317100	336900	327000	13800000	14040000	13960000	12560000
Com_227_neg	Allysine	C6H11NO3	145.074	1.11	Amino Acid And Derivatives	"1962-83-0"	111100	77430	113500	59500	41230	87070	56090	125400	45540	51030	116600	83815	159700	159100	141400	130200
Com_228_neg	4-Hydroxyisoleucine	C6H13NO3	147.172	1.038	Amino Acid And Derivatives	"781658-23-9"	27130000	20140000	30810000	31360000	19850000	30870000	15700000	18120000	17270000	21960000	27860000	24910000	22020000	20960000	19660000	22270000
Com_229_neg	Pyridoxal 5-phosphate monohydrate	C8H12NO7P	265.16	1.7	Pyridines and derivatives	"41468-25-1"	12500	10200	16760	6712	6348	3051	8268	9.0182	6712	6691	9268	7979.5	7458	9821	13420	10320
Com_230_neg	L-Cycloserine	C3H6N2O2	102.09	0.8	Amino Acid And Derivatives	"339-72-0"	6193	6954	8183	5341	9.66448	9.11294	9.04367	9492	9.43915	5371	10350	7860.5	9089	4983	5770	12040
Com_231_neg	D-Galactose	C6H12O6	180.16	0.9	Carbohydrates And Its Derivatives	"59-23-4"	776800	658100	923700	725000	516500	722400	914900	730400	464800	915000	1197000	1056000	644600	720200	655900	683100
Com_232_neg	Coniferin	C16H22O8	342.132	0.97	Carbohydrates And Its Derivatives	"531-29-3"	157100000	118200000	141100000	139700000	125000000	149000000	125200000	116500000	119000000	159200000	151900000	155550000	101000000	119000000	107600000	126000000
Com_233_neg	D(+)-Melezitose O-rhamnoside	C24H42O20	650.1	1.05	Carbohydrates And Its Derivatives		8178	9756	10210	7373	4094	5701	4904	9.45007	7360	8827	9.75917	4418.38	17710	5685	18490	7044
Com_234_neg	D-Ribose	C5H10O5	150.13	0.92	Carbohydrates And Its Derivatives	"50-69-1"	9724000	6958000	15070000	2884000	2182000	2819000	3747000	2453000	1258000	9102000	5793000	7447500	2475000	2540000	2578000	2516000
Com_235_neg	2'-Hydroxygenistein	C15H10O6	286.048	8.02	Isoflavonoids	"1156-78-1"	36760000	39730000	113400	17510000	15790000	14710000	43350000	36220000	20650000	16670000	17070000	16870000	13250000	13230000	13230000	13210000
Com_236_neg	Afzelechin	C15H14O5	274.084	0.68	Flavonoids	"2545-00-8"	364900	323400	492900	289900	214000	284500	158000	202100	215800	249900	437900	343900	206100	253100	242200	255700
Com_237_neg	GA7-1			9.22	Phytohormones		4278000	1670000	3830000	698300	440900	668000	1073000	1299000	530500	3027000	1867000	2447000	903100	905600	872000	835000
Com_238_neg	D-Xylose	C5H10O5	150.131	1.01	Carbohydrates And Its Derivatives	"58-86-6"	3448000	2442000	4967000	1044000	855300	1117000	1210000	845500	440900	2898000	1808000	2353000	692800	887700	831000	860400
Com_239_neg	Menadione	C11H10O5S	254.262	1.1	Vitamins	"130-37-0"	51310	39870	21210	14290	13420	8818	89520	75300	43340	32330	23640	27985	11640	13890	13900	13050
Com_240_neg	Flavin Adenine Dinucleotide	C27H33N9O15P2	785.55	5.16	Nucleotide And Its Derivates	"146-14-5"	5476	9.75917	3127	2818	4431	3652	6776	8649	5219	9.45007	9.47362	9.46185	8872	5209	5744	9700
Com_241_neg	Stachyose	C24H42O21	666.578	0.93	Carbohydrates And Its Derivatives	"470-55-3"	341200	208300	255400	353300	246500	243700	90230	322000	92060	691200	848700	769950	46610000	60390000	51130000	49250000
Com_242_neg	D-Glutamic acid	C5H9NO4	147.129	2.31	Amino Acid And Derivatives	"6893-26-1"	53910	27390	49230	34550	21670	36150	22930	43920	28460	29160	29440	29300	27660	34970	36250	33440
Com_243_neg	Icariside E5	C26H34O11	522.21	6.56	Phenylpropanoids and polyketides	"126176-79-2"	40150000	34560000	91370000	70680000	27390000	49860000	3659000	6375000	5893000	88870000	79040000	83955000	16090000	17760000	15560000	15590000
Com_244_neg	6'-O-Feruloyl-D-sucrose	C22H30O14	518.164	0.69	Phenolic acids	"118230-77-6"	59850	86870	191200	19160	11100	24170	19620	22140	6060	45860	196700	121280	41610	56420	56060	49970
Com_245_neg	m-Cresol	C7H8O	108.14	0.89	Benzene and substituted derivatives	"108-39-4"	18530	24450	26510	29650	69720	26550	23640	37420	33900	12990	27890	20440	15440	41370	18150	22610
Com_246_neg	Capsianoside I	C32H52O14	660.336	0.98	Terpenoids	"121924-04-7"	585900	346100	551800	376200	299500	362600	257700	288600	223900	619500	603400	611450	594700	893000	557300	784300
Com_247_neg	13(S)-HODE;13(S)-Hydroxyoctadeca-9Z,11E-dienoic acid	C18H32O3	296.235	12.61	Fatty Acyls	"10219-69-9"	794300	230700	374500	250300	118300	165100	183900	443800	127400	250500	669200	459850	226500	217600	213000	209900
Com_248_neg	Methyl salicylate-2-O-glucoside	C14H18O8	314.1	4.8	Phenolic acids	"10019-60-0"	11840	6171	9.04367	4095	6447	4906	4792	6588	9.43915	4385	14300	9342.5	4002	5459	4101	5091
Com_249_neg	Sodium Valproate	C8H15NaO2	166.097	5.01	Fatty Acyls	"1069-66-5"	12970	9253	27210	14690	5832	10450	10990	12130	8671	15960	31820	23890	11050	6033	9047	8985
Com_250_neg	Creatine	C4H9N3O2	131.133	1.95	Amino Acid And Derivatives	"57-00-1"	46290	44750	80420	43990	40470	55480	21250	24770	15690	65170	68840	67005	141600	143100	125900	132300
Com_251_neg	2-Deoxyribose 5'-phosphate	C5H11O7P	214.1	1.22	Nucleotide And Its Derivates		9.00157	9.52401	12160	9752	3805	7051	9.29274	9.95373	9.55978	9.18759	11810	5909.59	25030	26420	26120	23240
Com_252_neg	D-Galacturonic acid	C6H10O7	194.139	1.56	Carbohydrates And Its Derivatives	"685-73-4"	772000	339000	985200	314100	349000	406200	125500	57240	49400	618400	629200	623800	1296000	1416000	1360000	1265000
Com_253_neg	12OHJA-Ile-1			7.8	Phytohormones		13650	7765	8361	5829	2816	9.55978	20380	20290	6219	8239	8241	8240	7031	6369	5339	6841
Com_254_neg	N-lactoyl-phenylalanine	C12H15NO4	237.25	6.97	Organic Acid And Its Derivatives		7343	14370	8028	3754	11940	9.04367	9922	9.43915	6397	9592	9824	9708	14890	12980	9927	11160
Com_255_neg	Orotidine	C10H12N2O8	288.211	1	Nucleotide And Its Derivates	"314-50-1"	5395	10460	11520	8692	9.52401	9.18759	4947	36300	9.29274	6610	276200	141405	11630	12020	15400	7531
Com_256_neg	1-O-b-D-glucopyranosyl sinapate	C17H22O10	386.351	5.88	Polyphenol	"78185-48-5"	9.04367	9858	46600	9.43915	9.75917	9.45007	7874	9.47362	9.00157	12250	13040	12645	11450	14290	17480	16260
Com_257_neg	L-Homoserine	C4H9NO3	119.119	1.9	Amino Acid And Derivatives	"672-15-1"	15080	13110	13820	5956	4935	4930	5988	7118	3204	12800	7252	10026	7014	7425	7542	8119
Com_258_neg	D-threo-Isocitric acid	C6H8O7	192.124	1.41	Organic Acid And Its Derivatives	"6061-97-8"	18810000	7476000	21660000	8634000	7273000	9000000	2548000	1430000	1390000	14300000	15330000	14815000	28090000	32570000	31050000	31280000
Com_259_neg	Dl-Glyceraldehyde 3-phosphate	C3H7O6P	169.998	2.76	Carbohydrates And Its Derivatives	"591-59-3"	2489	6572	9.00157	9.52401	9.18759	9.29274	9.95373	4257	9.55978	3664	2210	2937	3158	3812	3899	2829
Com_260_neg	9-KODE	C18H30O3	294.2	12.07	Fatty Acyls	"54232-59-6"	535500	224700	274500	194000	86250	150000	154800	358800	103400	161100	803200	482150	94350	89480	82500	88740
Com_261_neg	D-Glucose 6-phosphate	C6H13O9P	260.03	0.86	Carbohydrates And Its Derivatives	"56-73-5"	1354000	1100000	1511000	379200	252300	205400	574000	1022000	116900	1494000	780500	1137250	614300	607100	642500	521000
Com_262_neg	L-(+)-Rhamnose Monohydrate	C6H14O6	182.17	0.96	Carbohydrates And Its Derivatives	"10030-85-0"	29000	24510	17290	15640	8332	9760	31930	38820	20850	23940	22710	23325	14040	13780	16700	15550
Com_263_neg	Asiatic Acid	C30H48O5	488.7	10.75	Terpenoids	"464-92-6"	9.75917	230500	621900	771600	208600	188300	164700	9.45007	139900	415200	4405000	2410100	1022000	1068000	985300	976500
Com_264_neg	Succinic anhydride	C4H4O3	100.073	0.88	Organic Acid And Its Derivatives	"108-30-5"	913500	1097000	1777000	783400	577700	514600	817700	554400	407500	1015000	738400	876700	2102000	2269000	2209000	2083000
Com_265_neg	D-Tagatose	C6H12O6	180.156	0.96	Carbohydrates And Its Derivatives	"87-81-0"	1580000	918400	1674000	1573000	1087000	1494000	1130000	1067000	872800	1596000	2011000	1803500	971600	1254000	1126000	1210000
Com_266_neg	Manninotriose	C18H32O16	504.437	0.9	Fatty Acyls	"13382-86-0"	544000	411000	410500	483500	401900	472400	304600	286100	330400	493800	633100	563450	464900	528100	484900	457500
Com_267_neg	Orientin	C21H20O11	448.377	6.25	Flavones and Flavonols	"28608-75-5"	1347000	1928000	9.29274	341200	503300	321400	2765000	2097000	406300	424500	460300	442400	371400	420900	397900	374000
Com_268_neg	3-Phenylpropanoic acid	C9H10O2	150.174	0.7	Cinnamic acids and derivatives	"501-52-0"	128000	133800	187000	82790	82890	92720	109100	81220	48790	113800	147800	130800	117000	151700	115400	96810
Com_269_neg	N-Acetyl-L-glutamic acid	C7H11NO5	189.166	1.81	Amino Acid And Derivatives	"1188-37-0"	147300	144800	151200	86450	49000	84530	29610	35720	21530	86000	75990	80995	88050	100300	91050	86800
Com_270_neg	Pseudouridine	C9H12N2O6	244.07	1.87	Nucleotide And Its Derivates	"1445-07-4"	463000	258600	464300	298600	207600	352500	258500	359000	215500	421000	870500	645750	336900	374900	370800	354100
Com_271_neg	Caffeic acid O-glucoside	C15H18O9	342	5.38	Cinnamic acids and derivatives		8450000	5304000	13710000	5075000	4990000	2928000	2323000	5853000	5172000	12000000	21610000	16805000	2607000	2640000	2631000	2470000
Com_272_neg	Myristic acid	C14H28O2	228.371	6.1	Fatty Acyls	"544-63-8"	10270	8476	19550	17540	8546	20200	9034	7507	3079	11680	8387	10033.5	15660	13580	16810	13310
Com_273_neg	Methylenesuccinic acid	C5H6O4	130.099	4.25	Fatty Acyls	"97-65-4"	2570000	1753000	3001000	1591000	1148000	1624000	1033000	1277000	581900	2506000	2922000	2714000	802900	852200	846100	862400
Com_274_neg	Indole-5-carboxylic acid	C9H7NO2	161.048	0.69	Indoles and derivatives	"1670-81-1"	1354000	1485000	1935000	845100	595500	905900	853300	635500	368800	1157000	1930000	1543500	1255000	1341000	1303000	1212000
Com_275_neg	Deoxycytidine	C9H13N3O4	227.091	1.81	Nucleotide And Its Derivates	"951-77-9"	11230	4548	12380	4914	4478	4698	3486	4890	2262	7985	2227	5106	5341	4126	5394	4561
Com_276_neg	Isohemiphloin	C21H22O10	434.121	6.39	Flavanones	"3682-02-8"	9.47362	25820	9.00157	9.29274	12780	9801	9.95373	70070	37350	9.52401	9.18759	9.3558	162200	209500	175300	181600
Com_277_neg	Sodium Danshensu	C9H9NaO5	220.15	4.44	Phenylpropanoids and polyketides	"67920-52-9"	834300	1960000	2029000	1236000	1058000	1378000	758500	1026000	897300	2739000	2075000	2407000	422200	442100	438000	431600
Com_278_neg	1-O-beta-D-Glucopyranosyl sinapate	C17H22O10	386.1	5.88	Phenols And Its Derivatives		3294	4567	116700	4232	9.18759	9.29274	9.95373	12730	9.55978	7692	6211	6951.5	6893	9390	5449	11290
Com_279_neg	4'-Hydroxyacetophenone	C8H8O2	136.15	6.6	Ketones	"99-93-4"	26840	19830	10730	17310	17990	22980	46290	52260	33840	25970	24370	25170	20640	12620	18220	19400
Com_280_neg	UDP-D-glucose	C15H24N2O17P2	566.1	0.95	Nucleotide And Its Derivates	"133-89-1"	9063	6930	10330	7932	6255	6467	5632	16130	4909	14420	5724	10072	13240	10070	10360	9558
Com_281_neg	Gallic acid O-Hexoside		332	4.13	Benzoic acids and derivatives		153300	84810	374100	286000	110400	164700	221200	120600	240500	434500	780300	607400	112300	130600	128100	136000
Com_282_neg	Coniferylaldehyde	C10H10O3	178.063	7.29	Phenols And Its Derivatives	"20649-42-7"	104300	83300	163300	54480	62810	36950	88410	98920	70860	106700	81160	93930	51400	52140	40580	51470
Com_283_neg	Vitamin B1	C12H17ClN4OS	300.808	0.82	Vitamins	"59-43-8"	849800	524900	1734000	850200	660000	684800	294300	504800	525100	2504000	2543000	2523500	1580000	1437000	1731000	1358000
Com_284_neg	L-threo-3-Methylaspartate	C5H9NO4	147.053	0.87	Amino acids and derivatives	"6061-13-8"	31300000	24710000	35060000	35920000	22290000	37270000	19980000	23140000	19410000	25910000	33410000	29660000	25050000	25740000	25010000	24260000
Com_285_neg	2,2-Dimethylsuccinic acid	C6H10O4	146.058	0.84	Organic Acid And Its Derivatives	"597-43-3"	2015000	1438000	1938000	1298000	619000	1421000	1083000	2031000	1962000	391200	842900	617050	624700	619600	553500	536600
Com_286_neg	2-O-Caffeoylmalic acid	C13H12O8	296.053	0.69	Phenolic acids	"53755-04-7"	19720	19910	31910	17060	12500	12840	13370	13650	2195	21590	34390	27990	22690	20070	22320	20440
Com_287_neg	Eicosadienoic acid	C20H36O2	308.272	6.32	Fatty Acyls	"5598-38-9"	304600	276000	349500	299500	129200	272600	173700	183200	103800	603800	724300	664050	2778000	2700000	2577000	2649000
Com_288_neg	Eucommiol	C9H16O4	188.105	7.31	Terpenoids	"55930-44-4"	3311000	1001000	1051000	572200	260000	609400	369000	562200	338900	1268000	1512000	1390000	395400	369300	405400	396800
Com_289_neg	2-Hydroxycinnamate	C9H8O3	164.047	6.48	Cinnamic acids and derivatives	"583-17-5"	546800	677200	1748000	825200	572900	1261000	723800	887500	569200	1222000	1795000	1508500	1703000	1686000	1754000	1740000
Com_290_neg	Dimethylmalonic acid	C5H8O4	132.042	0.67	Organic Acid And Its Derivatives	"595-46-0"	1785000	2009000	2974000	1150000	925800	1305000	1125000	1073000	530700	1431000	2436000	1933500	1521000	1810000	1703000	1381000
Com_291_neg	1-O-Galloyl-D-glucose	C13H16O10	332.074	4.68	Tannins	"58511-73-2"	449500	332200	684800	317200	245400	216900	259800	224800	192500	440100	550900	495500	251500	244000	231400	236300
Com_292_neg	Isoorientin	C21H20O11	448.38	6.174	Flavones and Flavonols	"4261-42-1"	90420	115300	9.55978	18650	35600	14520	187600	120200	19700	24650	23060	23855	18010	19160	19250	22440
Com_293_neg	Glycitin	C22H22O10	446.41	6.324	Isoflavonoids	"40246-10-4"	38770	66290	9.04367	10120	20010	11450	89340	64710	14340	12030	18840	15435	583400	602900	562100	604700
Com_295_neg	Genistin	C21H20O10	432.38	6.78	Isoflavonoids	"529-59-9"	3322000	4440000	106600	1828000	1878000	1729000	12470000	9734000	5375000	1393000	1616000	1504500	2651000	2774000	2738000	2666000
Com_296_neg	Inositol	C6H12O6	180.16	0.85	Alcohols and polyols	"87-89-8"	470200	474800	415900	340700	360500	317000	674600	778300	324300	339400	359400	349400	467600	506500	457800	430100
Com_297_neg	Protocatechuic acid	C7H6O4	154.12	4.571	Phenols And Its Derivatives	"99-50-3"	147500	161500	192000	70440	85440	97110	158800	208200	100100	171800	130600	151200	122400	117200	120900	116500
Com_298_neg	Salicylic acid	C7H6O3	138.12	7.67	Phytohormones	"69-72-7"	192400	105100	298800	97630	74200	138700	140500	167300	111300	106200	312200	209200	252200	158300	203900	189800
Com_299_neg	Guaiacol	C7H8O2	124.137	3.62	Phenols And Its Derivatives	"90-05-1"	57260	32330	86560	12090	11640	15060	27750	21390	13910	60280	43310	51795	9503	12450	12430	11950
Com_300_neg	Ginsenoside C-K	C36H62O8	622.873	1.02	Terpenoids	"39262-14-1"	19490	4963	12010	21770	9.92116	4148	9.25009	7866	9.91054	11990	19520	15755	242400	184200	180600	204900
Com_301_neg	GMP	C10H14N5O8P	363.221	0.94	Nucleotide And Its Derivates	"85-32-5"	29360	19390	26140	22170	16800	21090	25010	31940	16290	59380	43380	51380	80530	67170	71660	63440
Com_302_neg	Guanidinoethyl Sulfonate	C3H9N3O3S	167.187	1.03	Organic Acid And Its Derivatives	"543-18-0"	12270	7535	19780	6314	4181	7791	4178	6310	9.35372	24750	18340	21545	13030	7535	6322	7949
Com_303_neg	D-Xylulose	C5H10O5	150.13	1.01	Carbohydrates And Its Derivatives	"551-84-8"	818100	459500	1291000	483100	243000	479200	218200	321500	196000	642700	260000	451350	1335000	1284000	1237000	1408000
Com_304_neg	Oxalacetic acid	C4H4O5	132.07	0.69	Organic Acid And Its Derivatives	"328-42-7"	1752000	2054000	2645000	1300000	916700	1222000	1347000	1186000	572900	1710000	2406000	2058000	1499000	1982000	1746000	1379000
Com_305_neg	Heptamethoxyflavone	C22H24O9	432.42	7.08	Flavonoids		388100	260500	132600	136200	192300	90480	665200	631300	349300	178000	341300	259650	181800	159100	189300	187100
Com_306_neg	L-Fucose	C6H12O5	164.069	0.95	Carbohydrates And Its Derivatives	"2438-80-4"	92880	77200	73550	48570	21980	32440	164500	138300	76260	73330	54770	64050	51260	65590	62250	57220
Com_307_neg	(+)-Dihydrojasmonic acid	C12H20O3	212.285	9.596	Phytohormones	"76968-33-7"	2611	4626	4678	4023	5259	3058	3981	5820	6269	5543	4292	4917.5	5766	5812	3258	3778
Com_308_neg	L-Proline	C5H9NO2	115.131	0.94	Amino Acid And Derivatives	"147-85-3"	355800	1006000	661200	358200	235200	343700	671100	893400	542300	264600	513100	388850	943700	1069000	1029000	1038000
Com_309_neg	Ala-Gln	C8H15N3O4	217.22	0.85	Amino Acid And Derivatives	"39537-23-0"	132700	178300	324300	126700	127600	181100	158300	90700	47210	276300	243500	259900	130300	146500	157400	135800
Com_310_neg	Nicotinamide N-oxide	C6H6N2O2	138.12	18.288	Vitamins	"1986-81-8"	1729000	1590000	1448000	1591000	1673000	1748000	1387000	1484000	1484000	1406000	1518000	1462000	1467000	1755000	1697000	1218000
Com_311_neg	Vitamin C	C6H8O6	176.12	1.03	Vitamins	"50-81-7"	2066000	1218000	1856000	1155000	941700	1403000	1223000	1368000	697300	904000	901100	902550	405200	420400	464000	362200
Com_312_neg	2,6-Dihydroxypurine	C5H4N4O2	152.11	1.714	Nucleotide And Its Derivates	"69-89-6"	206500	216200	176300	106900	84140	128700	203300	382700	143000	193400	291800	242600	233200	320500	266800	262900
Com_313_neg	Medicarpin	C16H14O4	270.285	7.26	Isoflavonoids	"32383-76-9"	3967	5111	9.45007	8190	3743	8646	9.47362	7040	5783	9835	2308	6071.5	8784000	8702000	8148000	8964000
Com_314_neg	4-Methylvaleric Acid	C6H12O2	116.158	0.89	Organic Acid And Its Derivatives	"646-07-1"	75110	76220	121100	47780	56570	37200	68440	57100	44040	72760	51610	62185	114800	116200	91790	98080
Com_315_neg	3-Hydroxy-glabrol	C25H28O5	40.499	4.82	Flavonoids	"74148-41-7"	11850	21630	34080	13900	10280	15890	15050	15970	10710	11260	20590	15925	15060	13900	13850	20370
Com_316_neg	4-Hydroxy-2-Oxoglutaric Acid	C5H6O6	162.098	0.7	Organic Acid And Its Derivatives	"1187-99-1"	1850000	2001000	2846000	1211000	955800	1316000	1052000	1077000	489800	1524000	2565000	2044500	1818000	1709000	1732000	1722000
Com_317_neg	gamma,gamma-Dimethylallyl pyrophosphate	C5H12O7P2	246.092	0.95	Prenol lipids	"358-72-5"	59200000	31920000	39440000	37900000	30770000	39890000	31100000	44590000	22910000	62250000	66730000	64490000	26420000	28580000	25550000	26650000
Com_318_neg	beta-D-Lactose	C12H22O11	342.297	1	Carbohydrates And Its Derivatives	"5965-66-2"	27010000	20220000	21930000	24590000	20920000	22840000	19150000	21000000	17440000	31190000	27350000	29270000	19690000	19140000	18890000	17160000
Com_319_neg	beta-Hydroxyisobutyrate	C4H8O3	104.104	2.4	Organic Acid And Its Derivatives	"2068-83-9"	39200	49080	67400	10900	11410	19330	43250	42730	14180	33590	31670	32630	23200	21720	20810	23610
Com_320_neg	4-Hydroxy-3-methoxyphenylglycol sulfate potassium salt	C9H11KO7S	302.343	0.92	Benzene and substituted derivatives	"71324-20-4"	8529	13890	6140	9.35372	9.66448	9.11294	11830	5531	6710	4741	6102	5421.5	9721	14590	11460	11160
Com_321_neg	5Z,8Z,11Z,14Z-Eicosatetraenoic acid	C20H24D8O2	312.516	7.28	Fatty Acyls	"69254-37-1"	24530	6294	57640	13690	9.29274	13790	7707	19970	9.95373	10560	35170	22865	105400	85130	79600	97920
Com_322_neg	L-Threonine	C4H9NO3	119.119	0.888	Amino Acid And Derivatives	"72-19-5"	194500	300500	235100	188500	157900	139400	141800	323400	141500	224400	237200	230800	302900	297600	328200	333500
Com_323_neg	L-Asparagine	C4H8N2O3	132.12	0.843	Amino Acid And Derivatives	"70-47-3"	13620000	19030000	20570000	17110000	9379000	17010000	17170000	11180000	10400000	16690000	16370000	16530000	17360000	17310000	17850000	16580000
Com_324_neg	L-Glutamine	C5H10N2O3	146.14	0.868	Amino Acid And Derivatives	"56-85-9"	3331000	2424000	3344000	2053000	1006000	2353000	1963000	3531000	3028000	703300	1232000	967650	1085000	1105000	1142000	1003000
Com_325_neg	D-Ribose 5-phophate	C5H11O8P	230.11	0.89	Organic Acid And Its Derivatives	"207671-46-3"	114800	83340	127900	61140	58000	55820	76950	76550	42520	120600	112500	116550	72020	77190	78050	67040
Com_326_neg	D-Xylulose 5-phosphate	C5H11O8P	230.11	0.9	Pentose phosphates	"4212-65-1"	326100	218600	344400	138600	146300	145600	198700	204000	69680	516000	350600	433300	200300	220900	199100	199500
Com_327_neg	L-Cysteinesulfinic acid	C3H7NO4S	153.16	0.88	Organic Acid And Its Derivatives	"1115-65-7"	43750	38880	50440	32680	27640	57440	37690	46670	40030	53820	46230	50025	71230	68020	63980	69190
Com_328_neg	Glutaric Acid	C5H8O4	132.115	0.7	Organic Acid And Its Derivatives	"110-94-1"	1566000	1933000	2567000	1033000	702600	1098000	1010000	869300	450500	1340000	2173000	1756500	1346000	1638000	1438000	1337000
Com_329_neg	Linolelaidic Acid (C18:2N6T)	C18H32O2	280.445	15.16	Fatty Acyls	"506-21-8"	14450000	21110000	51820000	19250000	5707000	12300000	3520000	12510000	5845000	12420000	53010000	32715000	10870000	9161000	9880000	10370000
Com_330_neg	Lysopa 18:0	C21H43O7P	438.53	13.78	Phospholipid		7423	48260	91800	19460	7367	19380	11720	11350	12930	15660	90120	52890	8522	5571	5973	6765
Com_331_neg	Lysopa 16:0	C19H39O7P	410.48	12.54	Phospholipid		31510	74680	134000	41870	20190	38370	30810	29510	13480	42010	138400	90205	30650	27800	26140	27700
Com_332_neg	2-Isopropylmalic acid	C7H12O5	176.167	6.13	Organic Acid And Its Derivatives	"3237-44-3"	8644	3973	6465	2384	4233	3910	5832	2254	2339	6166	9366	7766	8065	8546	5436	7678
Com_333_neg	Heptadecanoic acid	C17H34O2	270.256	10.53	Fatty Acyls	"506-12-7"	24250000	24030000	25990000	24970000	25220000	24140000	24550000	25370000	24690000	24200000	24670000	24435000	24670000	26000000	23720000	24590000
Com_334_neg	Fumaric Acid	C4H4O4	116.072	1.11	Tca Cycle	"110-17-8"	263900	264800	177000	179900	186000	173000	106400	152900	77340	214900	157900	186400	225200	213200	204700	334100
Com_335_neg	Abscisic Acid	C15H20O4	264.32	8.13	Phytohormones	"21293-29-8"	8662	4266	7346	9.91054	9.0182	3051	6084	4244	3189	9286	6082	7684	8328	10570	9674	11970
Com_336_neg	Cinene	C10H16	136.23	18.26	Terpenoids	"138-86-3"	4853000	4877000	4731000	4856000	4807000	4661000	3950000	4614000	4322000	4693000	4439000	4566000	4321000	4948000	4646000	3862000
Com_337_neg	5-Hydroxymethyluracil	C5H6N2O3	142.113	0.96	Pyrimidines and pyrimidine derivatives	"4433-40-3"	74590	84160	86860	52910	61820	65910	94690	101600	60700	101100	68320	84710	84230	79950	77550	75250
Com_338_neg	alpha-Ketoglutaric acid	C5H6O5	146.098	0.87	Tca Cycle	"328-50-7"	375200	261600	373800	239700	107300	247100	198800	388500	359100	41120	111800	76460	81640	75710	91630	89930
Com_339_neg	3-Methyl-2-Oxobutanoic Acid	C5H8O3	116.115	1.05	Organic Acid And Its Derivatives	"759-05-7"	8731	9738	9.66448	9.11294	8949	9.04367	9.43915	6090	4408	4253	7044	5648.5	51730	46100	53450	36820
Com_340_neg	Rutin	C27H30O16	610.518	6.451	Flavones and Flavonols	"153-18-4"	9.75917	4883	9.45007	9.52401	9.18759	9.29274	2446	9.95373	9.55978	9.47362	9.00157	9.2376	60310	47870	42610	46660
Com_341_neg	Vitexin	C21H20O10	432.38	6.559	Flavones and Flavonols	"3681-93-4"	586300	779600	9.29274	321400	360300	376100	2375000	1686000	1120000	232500	272600	252550	372800	406700	388900	408700
Com_342_neg	Citramalate	C5H8O5	148	2.04	Organic Acid And Its Derivatives	"2306-22-1"	130100	179500	107900	38150	69040	50490	73990	61990	26760	103900	100800	102350	72300	68460	62990	68240
Com_343_neg	UDP	C9H14N2O12P2	404.16	0.7	Nucleotide And Its Derivates	"58-98-0"	608800	1147000	1429000	325400	198700	343300	257900	234300	60160	466900	1734000	1100450	702300	650600	533900	463100
Com_344_neg	12,13-EODE	C18H32O3	296	12.67	Fatty Acyls		1239000	398000	636700	410700	193200	267900	315800	679700	219500	417100	1049000	733050	368200	357300	353000	342300
Com_345_neg	13-HPODE	C18H32O4	312.1	11.45	Fatty Acyls	"33964-75-9"	232300	70860	61150	51200	21730	36530	56430	70740	41940	84920	124800	104860	84500	86330	95750	83490
Com_346_neg	9(S)-HpOTrE	C18H30O4	310.1	10.92	Fatty Acyls	"111004-08-1"	71630	62920	64760	65270	73470	70180	68080	70120	68910	58770	69890	64330	70750	68590	67880	61810
Com_347_neg	13-HOTrE(r)	C18H30O3	294	11.36	Fatty Acyls	"74784-20-6"	171600	163500	182500	168800	167200	165900	155900	172700	169600	166400	183700	175050	152600	161900	163900	155500
Com_348_neg	Lauric Acid	C12H24O2	200.32	7.28	Fatty Acyls	"143-07-7"	56520	51720	85750	57140	49020	64670	61880	64750	61620	65080	64510	64795	63750	53930	39550	64330
Com_349_neg	Gluconolactone	C6H10O6	178.14	1.02	Carbohydrates And Its Derivatives	"90-80-2"	83730	70600	93750	51920	49600	42650	53860	106400	45780	87480	79660	83570	57430	59860	42350	61880
Com_350_neg	Pyridoxine 5'-phosphate	C8H12NO6P	249.04	0.89	Vitamins	"447-05-2"	68580	47810	45690	48410	49730	50300	44700	47660	37190	68060	67810	67935	30530	43520	34020	32290
Com_351_neg	Vanillyl Alcohol	C8H10O3	154.16	5.27	Benzene and substituted derivatives	"498-00-0"	7958	9.04367	26290	9.43915	9.75917	9.45007	3112	6449	9.47362	4819	16940	10879.5	7692	13840	14040	9165
Com_352_neg	L-Rhamnose	C6H12O5	164.16	0.98	Carbohydrates And Its Derivatives	"73-34-7"	81000	51800	49210	36680	24920	39470	77810	91890	47650	62550	57880	60215	42220	39720	36680	33300
Com_353_neg	N alpha-Acetyl-L-glutamine	C7H12N2O4	188.08	7.4	Amino Acid And Derivatives	"2490-97-3"	15410000	4199000	4595000	2218000	1096000	2312000	1627000	2373000	1330000	5486000	6851000	6168500	1634000	1557000	1582000	1649000
Com_354_neg	Isomaltulose	C12H22O11	342.116	0.97	Carbohydrates And Its Derivatives	"13718-94-0"	130200000	114800000	123900000	123800000	115100000	130000000	111700000	114500000	98610000	155900000	152300000	154100000	97050000	104800000	106400000	103400000
Com_355_neg	Diosmetin	C16H12O6	300.26	8.911	Flavones and Flavonols	"520-34-3"	59910000	67180000	136300	121700000	67940000	83390000	40510000	55400000	38940000	122400000	36930000	79665000	28070000	30980000	29790000	28330000
Com_356_neg	Geniposidic acid	C16H22O10	374.34	4.615	Terpenoids	"27741-01-1"	9941	6994	20920	6025	6368	4986	9425	5523	2884	37760	51020	44390	42750	51650	46410	46170
Com_357_neg	Salidroside	C14H20O7	300.304	5.089	Glycosides	"10338-51-9"	91680	20630	816200	10900	10580	20760	36890	33960	25520	109300	23790	66545	47890	35650	46770	43850
Com_358_neg	Lariciresinol-4'-O-glucoside	C26H34O11	522.211	6.56	Lignans	"143663-00-7"	47880000	31700000	90200000	59820000	24880000	49640000	4406000	7158000	6811000	98770000	88030000	93400000	15430000	19630000	15360000	15270000
Com_359_neg	9S-Hydroxy-10E,12Z-octadecadienoic acid	C18H32O3	296.235	12.61	Fatty Acyls	"15514-85-9"	1242000	388300	604500	415400	195700	278100	310200	702900	222000	417800	1019000	718400	359600	346800	352600	343600
Com_360_neg	Sibiricose A3	C19H26O13	462.137	5	Phenolic acids	"139726-39-9"	38010	15970	89470	20700	41840	21500	12780	19130	22540	81150	166100	123625	27410	19400	24010	20890
Com_361_neg	(7S,8S)-DiHODE	C18H32O4	312.23	1.3	Fatty Acyls	"143288-65-7"	86070	45230	104900	58670	39890	44170	19500	15560	11650	105300	80880	93090	213900	187100	221600	234800
Com_362_neg	Cyanidin 3-O-glucoside	C21H21ClO11	484.84	5.21	Anthocyanins	"7084-24-4"	2385	4091	9.75917	9.00157	9.52401	9.18759	39790	55390	9.29274	9.45007	9.47362	9.46185	159700	153300	154300	158800
Com_363_neg	Astragalin	C21H20O11	448.38	7.24	Flavones and Flavonols	"480-10-4"	207300	247000	9.55978	61000	73930	43410	302300	304200	98080	65970	81480	73725	63210	60510	46140	59640
Com_364_neg	D-Xylonic acid	C5H10O6	166.048	0.9	Organic Acid And Its Derivatives	"526-91-0"	8359000	5922000	9921000	6366000	5128000	7066000	3776000	4759000	2961000	8046000	7508000	7777000	8538000	9272000	9115000	9624000
Com_365_neg	D-Erythrose 4-phosphate	C4H9O7P	200.084	1.08	Carbohydrates And Its Derivatives	"585-18-2"	15440	10420	21910	11680	9793	3232	11460	4242	3619	13980	14440	14210	59220	80680	62980	36530
Com_366_neg	D-Fructose 1,6-bisphosphate	C6H14O12P2	340.116	0.88	Sugar Acids And Its Derivatives	"488-69-7"	33270	23070	35110	12080	16350	14040	18600	23950	10730	24940	22980	23960	26640	46970	24780	28170
Com_367_neg	Lactic acid	C3H6O3	90.078	1.48	Organic Acid And Its Derivatives	"50-21-5"	128000	154300	146400	93290	72930	73880	141500	157600	134000	100800	146500	123650	169100	230600	242200	156200
Com_368_neg	6-Phosphogluconic acid	C6H13O10P	276.135	0.91	Carbohydrates And Its Derivatives	"921-62-0"	29850	22160	28350	13820	9310	6484	14410	21100	4365	27380	16290	21835	28460	23100	34810	25910
Com_369_neg	2,5-Dihydroxybenzoic acid	C7H6O4	154.12	5.44	Benzoic acids and derivatives	"490-79-9"	32890	64220	109500	19910	28300	24690	119700	84940	24430	69550	85480	77515	74850	75430	74070	75170
Com_370_neg	D-Arabinose 5-phosphate	C5H11O8P	230.11	0.9	Pentose phosphates	"13137-52-5"	390100	210400	349700	143800	150000	160200	219900	176000	89140	506900	334700	420800	207600	207600	175600	203500
Com_371_neg	dUMP	C9H13N2O8P	308.182	0.92	Nucleotide And Its Derivates	"964-26-1"	33610	31690	22020	14450	24790	20550	29950	40940	20900	21390	25570	23480	17620	20780	18230	16210
Com_372_neg	Deoxyribose 5-Phosphate	C5H11O7P	235.084	0.82	Pentose phosphates	"102916-66-5"	15950	11100	11380	6659	11320	6959	7333	18790	11270	12530	13970	13250	19730	15070	15730	10180
Com_373_neg	Licoagroside D	C22H24O10	448.426	11.44	Alcohols and polyols	"464196-55-2"	39460	26650	64440	4544	6114	8843	24310	26890	9529	32060	27820	29940	19930	21410	19890	23520
Com_374_neg	D-Galactonic acid	C6H12O7	196.155	0.92	Organic Acid And Its Derivatives	"13382-27-9"	35660000	24930000	24920000	15510000	9796000	11180000	18990000	21260000	7926000	18160000	25020000	21590000	16820000	16600000	16850000	16180000
Com_375_neg	Isovanillic acid	C8H8O4	168.15	6.1	Benzoic acids and derivatives	"645-08-9"	362100	361700	611600	177400	127900	147800	216800	285600	134600	476700	326000	401350	296100	286800	270000	302900
Com_376_neg	Hydroferulic acid	C10H12O4	196.2	6.74	Phenylpropanoids and polyketides	"1135-23-5"	9.11294	9.04367	9.43915	9.47362	9.00157	9.52401	9.18759	9.29274	9.95373	9.75917	9.45007	9.60462	18870	28830	30700	16550
Com_377_neg	Fructose	C6H12O6	180.16	0.92	Carbohydrates And Its Derivatives	"57-48-7"	238500	248000	209400	217700	142700	142900	321900	264600	99120	243900	330000	286950	143900	129400	133000	115900
Com_378_neg	Galactinol	C12H22O11	342.116	0.99	Carbohydrates And Its Derivatives		166000000	113600000	135800000	151300000	123300000	159500000	127100000	107200000	119000000	162400000	161200000	161800000	112500000	128700000	125900000	121800000
Com_379_neg	Ribulose-5-phosphate	C5H11O8P	230.02	0.93	Carbohydrates And Its Derivatives		87700	72270	126500	51740	46250	59170	48960	57080	23800	87810	115600	101705	63300	60060	45390	60220
Com_380_neg	Morin	C15H10O7	302.043	8.05	Flavonoids	"6472-38-4"	23650	24000	9.52401	18260	8271	10370	21130	26450	11770	13480	10570	12025	10110	12730	8700	10990
Com_381_neg	Sucrose	C12H22O11	342.116	0.98	Carbohydrates And Its Derivatives	"57-50-1"	85910000	59850000	74280000	76450000	61500000	82340000	69730000	58750000	61790000	92890000	87410000	90150000	62740000	66050000	58190000	65060000
Com_382_neg	O-Phospho-L-serine	C3H8NO6P	185.072	1.03	Amino Acid And Derivatives	"407-41-0"	14390	11640	8254	9.92116	5748	9509	9792	8169	5306	12300	10620	11460	732500	633000	581700	897200
Com_383_neg	D-Glucose 1-phosphate	C6H13O9P	260.136	0.86	Carbohydrates And Its Derivatives		62750	80410	9.75917	26160	9.45007	9.47362	61150	118700	20100	72460	67730	70095	38730	26290	47560	27070
Com_384_neg	Phosphoenolpyruvic acid	C3H5O6P	168.042	1.04	Organic Acid And Its Derivatives		46030	31660	62610	36940	35300	40200	21310	34110	25650	51360	75900	63630	29800	17860	21750	31480
Com_385_neg	(+)-Dipentene	C10H16	136.234	18.28	Terpenoids	"5989-27-5"	1953000	2000000	1897000	1971000	2015000	2088000	1821000	1868000	1957000	1974000	1936000	1955000	1690000	2154000	1994000	1653000
Com_386_neg	D-Erythronolactone	C4H6O4	118.027	4.05	Lactones	"15667-21-7"	73560	50790	39590	27150	32600	27510	49090	43620	34140	72600	26150	49375	59500	73940	75830	80390
Com_387_neg	L-3-Phenyllactic Acid	C9H10O3	166.174	6.03	Phenylpropanoids and polyketides	"20312-36-1"	30200	25530	6299	7715	11930	8221	87130	50810	19240	9440	31800	20620	14740	10590	10520	10520
Com_388_neg	L(-)-Malic acid	C4H6O5	134.022	1.08	Tca Cycle	"636-61-3"	21180000	28950000	24290000	10550000	12990000	9447000	10770000	5841000	2214000	21180000	20480000	20830000	27550000	24520000	26620000	24570000
Com_389_neg	4-Hydroxy-3-methoxycinnamic acid	C10H10O4	194.058	5.34	Cinnamic acids and derivatives	"537-98-4"	164700	215500	267200	6295	46720	6558	62860	29960	42170	149300	276600	212950	588100	572200	541900	607100
Com_390_neg	Dl-3,4-Dihydroxymandelic acid	C8H8O5	184.037	2.41	Phenols And Its Derivatives	"775-01-9"	37250	47620	47930	29020	24360	22620	36280	27730	24700	40110	59380	49745	136800	165100	150300	125900
Com_391_neg	3-N-Methyl-L-histidine	C7H11N3O2	169.181	0.85	Amino Acid And Derivatives	"368-16-1"	58850	45460	117000	39970	31380	39570	68190	59440	40660	61820	59110	60465	80150	65840	68680	78740
Com_392_neg	1,5-Anhydro-D-glucitol	C6H12O5	164.069	1	Alcohols and polyols	"154-58-5"	270000	249700	371400	119700	101500	127000	209800	159700	69270	363900	271700	317800	167500	172700	153200	160400
Com_393_neg	5-oxoproline	C5H7NO3	129.043	1.63	Amino Acid And Derivatives	"149-87-1"	1363000	1159000	1404000	871000	480300	1101000	529500	839800	586800	664600	788600	726600	502600	554200	539200	559800
Com_394_neg	Maltose	C12H22O11	342.3	1.01	Carbohydrates And Its Derivatives	"69-79-4"	6013000	3765000	4714000	5117000	4133000	5141000	4545000	3596000	3948000	6793000	6195000	6494000	4151000	4417000	3941000	3879000
Com_395_neg	p-Coumaric acid-4-O-glucoside	C15H18O8	326.1	5.55	Phenolic acids	"117405-48-8"	78370	33250	820300	38550	32960	80340	149400	290300	39780	105200	50120	77660	77280	68480	74900	73550
Com_396_neg	Guanidineacetic acid	C3H7N3O2	117.054	1.13	Amino Acid And Derivatives	"352-97-6"	59690	95380	81840	60970	64470	105900	30440	37370	23940	73690	67570	70630	201800	153000	236200	222900
Com_397_neg	Propylparaben	C10H12O3	180.2	9.67	Benzene and substituted derivatives	"94-13-3"	13970	8248	14420	13570	15480	7862	14510	9661	11710	12300	13330	12815	13660	8179	13840	15750
Com_398_neg	Nerolidol	C15H26O	222.37	10.74	Terpenoids	"7212-44-4"	147200	149500	140200	131500	161800	136000	148100	147100	155600	152100	152700	152400	155800	149600	152600	153000
Com_399_neg	Ferulic acid methyl ester	C11H12O4	208.21	8.84	Cinnamic acids and derivatives	"2309-07-1"	7711	5402	5730	11060	5140	9130	2961	8766	5576	7008	4845	5926.5	6782	3331	6610	6900
Com_400_neg	2-Hydroxybenzyl alcohol	C7H8O2	124.14	5.66	Alcohols and polyols	"90-01-7"	3126	9.00157	4923	9.52401	8744	6355	8374	6541	9.18759	8546	11400	9973	2717	6738	4006	4320
Com_401_neg	Bisdemethoxycurcumin	C19H16O4	308.328	6.53	Phenylpropanoids and polyketides	"33171-05-0"	6776	3827	4864	2132	2827	3046	7872	9.75917	9.45007	7335	9536	8435.5	44460	40550	35880	47190
Com_402_neg	N-Acetyl-L-Tryptophan	C13H14N2O3	246.1	6.72	Amino acids and derivatives	"1218-34-4"	6688	5746	5713	7572	7970	3514	6932	6198	3977	21600	17650	19625	2010000	2135000	2276000	1957000
Com_403_neg	Isomangiferolic acid	C30H48O3	456.36	14.72	Terpenoids	"13878-92-7"	1771000	1703000	1026000	1241000	731000	2619000	1588000	2965000	1012000	615800	4793000	2704400	428300	349700	363500	371600
Com_404_neg	Rosmarinic acid-3'-O-glucoside	C24H26O13	522.137	6.54	Phenolic acids	"910028-78-3"	53130000	39450000	104900000	65990000	26120000	66810000	5278000	8365000	7299000	104000000	98520000	101260000	18150000	26840000	17410000	18240000
Com_405_neg	2,6-Dimethyl-7-octene-2,3,6-triol	C10H20O3	188.141	7.31	Alcohols and polyols	"73815-21-1"	2935000	944100	1040000	527800	248500	554300	362800	525400	316600	1185000	1436000	1310500	351800	368900	368300	367700
Com_406_neg	1-Hydroxypinoresinol-1-O-Glucoside	C26H32O12	536.189	6.62	Lignans	"81495-71-8"	15440	4005	30580	12070	6515	14930	13820	9.00157	9.52401	27230	14220	20725	39860	67670	59680	58840
Com_407_neg	L-Citramalic acid	C5H8O5	148.037	1.46	Organic Acid And Its Derivatives	"6236-09-5"	140900	67760	204500	68070	80840	77430	34560	9.92116	9895	132800	121800	127300	259900	254500	252600	243500
Com_408_neg	12(13)-EpOME	C18H32O3	296.235	12.61	Fatty Acyls	"6799-85-5"	1248000	380400	624300	424000	190300	272400	317900	669700	224300	404500	988100	696300	383900	363500	356100	353700
Com_409_neg	Sebacic acid	C10H18O4	202.248	8.111	Organic Acid And Its Derivatives	"111-20-6"	888200	301800	259900	185500	108300	169400	132100	153400	111200	344200	436400	390300	142600	137000	146300	160600
Com_410_neg	3,4-Dihydroxyphenylacetic acid	C8H8O4	168.15	4.949	Benzoic acids and derivatives	"102-32-9"	259400	191800	566300	143900	111600	81640	131900	122400	79350	265600	384900	325250	213300	231700	185500	225100
Com_411_neg	2-Methylpentanedioic acid	C6H10O4	146.14	5.012	Organic Acid And Its Derivatives	"617-62-9"	98690	115800	167400	86790	49450	52340	129900	88130	45180	132800	92560	112680	167700	193200	145500	178400
Com_412_neg	Isoquercitrin	C21H20O12	464.38	6.596	Flavones and Flavonols	"482-35-9"	38080	76160	7196	9425	15860	16200	98650	117100	14120	10420	15690	13055	80940	102600	113500	87060
Com_413_neg	Dulcitol	C6H14O6	182.17	0.897	Carbohydrates And Its Derivatives	"608-66-2"	502500	451900	348600	768600	227900	272400	166600	750800	248900	410900	1037000	723950	500300	482000	532300	518500
Com_414_neg	Quinic acid	C7H12O6	192.17	0.998	Alcohols and polyols	"77-95-2"	1750000	13300000	558800	1412000	2217000	1386000	5450000	5469000	640500	1984000	1346000	1665000	1682000	1592000	1604000	1549000
Com_415_pos	L-Alanyl-L-leucine	C9H18N2O3	202.251	4.45	Amino Acid And Derivatives	"3303-34-2"	10800	8566	8137	19360	5007	11790	15340	15530	12120	6885	5561	6223	30130	22010	20200	18900
Com_416_pos	Lysopc 20:0	C28H58NO7P	551.73	15.1	Phospholipid		1076000	6829000	8033000	1818000	693600	2128000	784100	581800	442400	1228000	10490000	5859000	492400	446900	443800	429300
Com_417_pos	L-Saccharopine	C11H20N2O6	276.286	1.03	Amino Acid And Derivatives	"997-68-2"	938400	604700	947300	517900	296700	779400	322400	364400	285200	532400	649100	590750	679600	791100	1030000	707900
Com_418_pos	L-Methionine sulfone	C5H11NO4S	181.21	1.84	Amino Acid And Derivatives	"7314-32-1"	43860000	22240000	35900000	24090000	13310000	25110000	15830000	22540000	17710000	22220000	22800000	22510000	21860000	18950000	19200000	16330000
Com_419_pos	Leu-Pro	C11H21ClN2O3	264.749	9.91	Amino Acid And Derivatives	"87178-63-0"	17660	12370	21240	24830	15760	14140	16910	21950	19870	14670	21100	17885	25140	33470	24120	19180
Com_420_pos	L-Cysteine-glutathione gisulfide	C13H22N4O8S2	426.466	0.96	Amino Acid And Derivatives	"13081-14-6"	68320	62210	85320	62190	47190	119600	41960	30560	14380	123900	78400	101150	94000	94040	95740	112700
Com_421_pos	L-Cystathionine	C7H14N2O4S	222.262	0.84	Amino Acid And Derivatives	"56-88-2"	63200	96230	78310	85750	40620	60510	45810	131500	47580	57200	140900	99050	88430	112600	105900	69350
Com_422_pos	Swainsonine	C8H15NO3	173.21	5.53	Alkaloids and derivatives	"72741-87-8"	508400	264500	411400	228800	94490	332700	165300	211600	76830	218800	605900	412350	143800	52180	77440	90380
Com_423_pos	Threonyl carbamoyl adenosine	C15H20N6O8	412.35	5.08	Nucleotide And Its Derivates		136700	126500	250100	105000	83300	103500	91980	69680	82780	224800	271800	248300	102600	153800	63770	119100
Com_424_pos	Tianshic acid	C18H37NO5	347.49	0.97	Fatty Acyls		3583000	3504000	3682000	3202000	2807000	2925000	2733000	2624000	2412000	3657000	3684000	3670500	2560000	2448000	2102000	1918000
Com_425_pos	TBHQ	C10H14O2	166.22	11.73	Benzene and substituted derivatives	"1948-33-0"	1606000	1431000	1533000	1690000	1650000	1774000	1749000	1641000	1645000	1602000	1752000	1677000	1942000	1867000	1707000	1643000
Com_426_pos	Elemicin	C12H16O3	208.25	10.99	Benzene and substituted derivatives	"487-11-6"	555400	529700	4212000	443000	270200	734600	312200	567000	670900	2403000	814400	1608700	355600	356100	424500	335100
Com_427_pos	N', N''-Caffeoyl, feruloylputrescine			0.98	Amines		126300	114500	127100	84200	90080	104700	30830	36810	25710	101900	144900	123400	169200	177000	173500	170600
Com_428_pos	N', N''-Caffeoyl, p-cinnamoylputrescine			1.32	Amines		3458	5502	9.11294	9.43915	3353	9.75917	2441	9.45007	9.47362	9678	9.04367	4843.52	11160	11830	8480	14390
Com_429_pos	Putrescine	C4H12N2	88.1	0.68	Amines	"110-60-1"	292700	331100	784100	217900	226100	315300	450200	619900	160300	338000	393400	365700	193300	160900	172400	190700
Com_430_pos	1,5-Diaminopentane	C5H14N2	102.116	0.83	Amines	"462-94-2"	200500	151100	132400	323900	16940	85200	29100	391800	28460	103400	409600	256500	260600	234300	208500	178700
Com_431_pos	Maleic acid	C4H4O4	116.011	0.96	Organic Acid And Its Derivatives	"110-16-7"	742600	2636000	1643000	374400	295200	455900	738200	1248000	915100	508200	1071000	789600	2596000	2548000	1939000	2466000
Com_432_pos	Phytocassane C	C20H30O3	318.1	5.19	Terpenoids		9.0182	9.35372	9.66448	9.43915	9.75917	9.45007	9.47362	9.00157	5383	9.11294	9.04367	9.07831	28340	11240	27980	27400
Com_433_pos	Dibutyl phthalate	C16H22O4	278.152	13.42	Benzoic acids and derivatives	"84-74-2"	3961000	4733000	6428000	2721000	2348000	6091000	5864000	4597000	3128000	3513000	18500000	11006500	2762000	2345000	2252000	3754000
Com_434_pos	Chrysoeriol 5-O-hexoside	C22H22O11	462.404	7.18	Flavonoids		568600	484900	130200	1199000	304700	426100	209800	248600	115800	974300	238100	606200	194700	153300	151000	149400
Com_435_pos	Sarcosine	C3H7NO2	89.093	0.9	Amino Acid And Derivatives	"107-97-1"	12160000	8381000	13050000	8060000	6917000	8405000	6551000	6977000	3937000	10910000	9872000	10391000	12470000	11380000	9610000	11340000
Com_436_pos	Spermidine	C7H19N3	145.246	0.68	Amines	"124-20-9"	147400	614900	1535000	239000	47930	214500	13610	21640	11250	154500	550100	352300	1922000	1835000	1634000	1716000
Com_437_pos	S-Methyl-5'-thioadenosine	C11H15N5O3S	297.333	4.94	Nucleotide And Its Derivates		2350000	1675000	3965000	2376000	1384000	2726000	1655000	1985000	1838000	2468000	2620000	2544000	2947000	2560000	2313000	2309000
Com_438_pos	R-Aminobutyrate	C4H9NO2	103.12	0.91	Organic Acid And Its Derivatives	"3775-73-3"	4205000	3643000	2872000	2072000	1509000	2372000	1458000	2089000	1951000	4287000	2579000	3433000	1960000	1851000	1442000	1824000
Com_439_pos	Purine	C5H4N4	120.112	4.1	Purines and purine derivatives	"120-73-0"	121100	59170	93210	66870	44950	58270	37860	62340	34850	69260	54060	61660	105000	92750	88060	82270
Com_440_pos	Vitamin B2	C17H20N4O6	376.364	5.94	Vitamins	"83-88-5"	74770	129100	81720	36290	46080	57140	207500	164000	70470	48870	56470	52670	46720	54120	59170	38420
Com_441_pos	N??,N??,N??-trimethyllysine	C9H20N2O2	188.267	0.76	Amino Acid And Derivatives	"19253-88-4"	10570000	10620000	16050000	10160000	6937000	10610000	5775000	5992000	5582000	9425000	14170000	11797500	9341000	9321000	10270000	8704000
Com_442_pos	Linderane	C15H16O4	260.285	11.266	Terpenoids	"13476-25-0"	19400	4633	31840	26260	9263	14000	4084	21840	7998	15530	112900	64215	6682	6090	7710	11140
Com_443_pos	Pelargonidin 3-O-malonylhexoside		519.1	7.23	Anthocyanins		4438	10660	9.52401	9810	5434	10490	9.29274	23250	9.95373	8021	9.18759	4015.09	7361000	6362000	5824000	5527000
Com_444_pos	3,4',5-Trimethoxy-trans-stilbene	C17H18O3	270.32	12.825	Ethers	"22255-22-7"	9399	9407	8486	13830	13490	11790	9174	9012	13710	9209	17450	13329.5	6924	5907	3784	10510
Com_445_pos	Sarsasapogenin	C27H44O3	416.645	6.14	Terpenoids	"126-19-2"	9248	9.11294	9.04367	50620	9.75917	61670	9.45007	9.47362	4825	17250	9.43915	8629.72	17890000	20030000	17160000	15500000
Com_446_pos	3-[(Carboxycarbonyl)amino]-L-alanine	C5H8N2O5	176.129	0.84	Organic Acid And Its Derivatives	"5302-45-4"	33770	40400	33620	27180	26520	23230	25850	29520	4245	21600	32880	27240	31130	27830	24630	30780
Com_447_pos	Adenosine 5'-Diphosphate	C10H15N5O10P2	427.201	1.05	Nucleotide And Its Derivates	"58-64-0"	347500	158700	356800	188800	160500	225800	170600	203000	124400	278300	216000	247150	582200	582100	671400	692400
Com_448_pos	Aspartic Acid	C4H7NO4	133.103	0.84	Amino Acid And Derivatives	"6899-03-2"	22040000	18680000	27820000	24620000	18680000	25660000	12610000	7929000	7222000	22090000	21330000	21710000	26520000	23430000	23410000	23620000
Com_449_pos	Ala-gly	C5H10N2O3	146.144	0.84	Amino Acid And Derivatives	"687-69-4"	6980000	4307000	7266000	4152000	2161000	4803000	3152000	4623000	4499000	1894000	3118000	2506000	3172000	2744000	2556000	2995000
Com_450_pos	Allopurinol	C5H4N4O	136.111	2.69	Nucleotide And Its Derivates	"315-30-0"	256900	303500	338300	219300	253300	454100	718000	500600	285200	248000	414100	331050	236000	204500	249100	194800
Com_451_pos	Gly-Phe	C11H14N2O3	222.24	4.88	Amino Acid And Derivatives	"3321-03-7"	93890	85950	97300	71270	43150	88080	78880	80830	32250	64100	87680	75890	112700	118500	122500	92400
Com_452_pos	Gly-Tyr	C11H14N2O4	238.24	3.09	Amino Acid And Derivatives	"658-79-7"	35910	11330	9.25009	25900	12240	26920	14850	37930	16460	49290	39920	44605	78930	63710	59890	19450
Com_453_pos	glutathione disulfide	C20H32N6O12S2	612.631	1.81	Amino Acid And Derivatives	"27025-41-8"	561600	348300	415700	369800	270900	427900	178200	109200	100800	597300	397800	497550	253000	223400	233800	186700
Com_454_pos	Histidine	C6H9N3O2	155.15	0.81	Amino Acid And Derivatives	"4998-57-6"	27330000	36640000	40650000	32250000	21410000	32470000	19620000	28720000	30800000	14690000	22090000	18390000	21680000	20030000	24770000	19550000
Com_455_pos	Homocysteic acid	C4H9NO5S	183.18	1.83	Amino Acid And Derivatives	"1001-13-4"	269800	167000	237500	168900	87860	171400	92770	151100	117800	149200	142200	145700	279900	288100	252200	241500
Com_456_pos	Homoserine	C4H9NO3	119.119	0.9	Amino Acid And Derivatives	"1927-25-9"	2968000	3575000	4195000	2314000	2099000	1801000	2836000	5444000	1793000	2939000	3398000	3168500	4850000	4378000	4824000	4569000
Com_457_pos	d-(+)-chiro-inositol	C6H12O6	180.156	18.32	Alcohols and polyols	"643-12-9"	3829000	3476000	2863000	2852000	3316000	3391000	2843000	3152000	2756000	2591000	3743000	3167000	1493000	1986000	4176000	2715000
Com_458_pos	Isomaltose	C12H22O11	342.297	0.9	Carbohydrates And Its Derivatives	"499-40-1"	191300	207800	241100	131800	168800	126700	188400	131700	100100	229200	221500	225350	475300	481800	340500	319500
Com_459_pos	Tricin 5-O-hexoside	C23H24O12	492.43	7.19	Flavonoids		9440	9.66448	50570	9.04367	2779	9.43915	12710	7004	17070	10960	9.11294	5484.56	14870	58310	57850	33620
Com_460_pos	Benzoyleneurea	C8H6N2O2	162.15	11.68	Organoheterocyclic compounds	"86-96-4"	2265000	2311000	2725000	2571000	2634000	2588000	2582000	2321000	2266000	2344000	2473000	2408500	3146000	3172000	2481000	2503000
Com_461_pos	6-Paradol	C17H26O3	278.39	12.85	Benzene and substituted derivatives	"27113-22-0"	1223000	428100	549700	365300	160000	296100	305900	676600	203600	454100	925300	689700	437800	367100	363200	387700
Com_462_pos	N-(Phenylacetyl)-L-phenylalanine	C17H17NO3	283.322	4.09	Amino Acid And Derivatives	"738-75-0"	11650	8805	8570	6457	5811	6132	7620	4349	6488	12400	6021	9210.5	22640	11040	10870	10030
Com_463_pos	N-(3-Indolylacetyl)-L-Alanine	C13H14N2O3	246.262	6.78	Indoles and derivatives	"57105-39-2"	4891	9.11294	9.04367	5108	9.75917	9.45007	9.47362	6241	9.00157	9.43915	5579	2794.22	12900	9067	10740	13050
Com_464_pos	N2-Acetyl-L-lysine	C8H16N2O3	188.224	1.03	Amino Acid And Derivatives	"1946-82-3"	1927000	2206000	3575000	1340000	1097000	1861000	1198000	1217000	442000	1751000	3037000	2394000	2573000	2001000	2087000	2034000
Com_465_pos	N??-(1-Carboxymethyl)-L-lysine	C8H16N2O4	204.224	0.84	Amino Acid And Derivatives	"5746-04-3"	702200	691300	598900	484700	413300	522900	465800	582300	281900	583400	786700	685050	432400	440900	482800	442800
Com_466_pos	N-Methyl-a-aminoisobutyric acid	C5H11NO2	117.146	1.22	Amino Acid And Derivatives	"2566-34-9"	69810000	48500000	62260000	44790000	27730000	47660000	31430000	44490000	27550000	30050000	37870000	33960000	48190000	42450000	44760000	44140000
Com_467_pos	N-Methyl-L-arginine hydrochloride	C7H17ClN4O2	224.688	0.95	Amino Acid And Derivatives	"156706-47-7"	892300	1120000	1949000	1176000	773400	1106000	457200	732000	643600	976100	1597000	1286550	1110000	1045000	1257000	1129000
Com_468_pos	Oleoylethanolamide	C20H39NO2	325.298	14.61	Amines	"111-58-0"	334900	1525000	1316000	431000	388000	482700	495600	442100	508300	895900	2222000	1558950	197200	196000	189900	162800
Com_469_pos	4-Methylaminobutyrate	C5H11NO2	117.07	0.92	Amino acids and derivatives	"1119-48-8"	19140	12500	24400	27260	16230	20510	18910	21960	10400	23290	34810	29050	4016000	3611000	4263000	3543000
Com_470_pos	N-Acetyl-D-phenylalanine	C11H13NO3	207.226	4.1	Amino Acid And Derivatives	"10172-89-1"	581900	273300	471000	265800	158600	261300	172200	201900	163300	320600	269400	295000	229200	266600	437600	373900
Com_471_pos	Verbenalin	C17H24O10	388.366	6.019	Terpenoids	"548-37-8"	8492	9.52401	7650	6817	3798	9057	5592	26440	9.18759	6724	4044	5384	4763	6623	6755	4872
Com_472_pos	Xanthosine	C10H12N4O6	284.225	3.928	Nucleotide And Its Derivates	"146-80-5"	396200	205500	291800	332100	219700	460800	292300	342400	192800	443300	2298000	1370650	518400	556100	484300	207500
Com_473_pos	Pyridoxamine	C8H12N2O2	168.09	0.8	Pyridines and derivatives	"85-87-0"	89720	75410	114700	77400	89160	104100	53890	52890	77700	87890	109700	98795	170300	143400	141600	147700
Com_474_pos	Diisobutyl phthalate	C16H22O4	278.152	13.44	Benzoic acids and derivatives	"84-69-5"	2815000	3621000	1955000	1597000	1202000	3572000	2197000	2208000	1878000	2132000	10490000	6311000	1650000	1835000	1225000	2109000
Com_475_pos	pyridoxal	C8H9NO3	167.16	1.15	Vitamins	"66-72-8"	183000	172100	256700	92020	97500	129500	181900	149200	122400	113700	203000	158350	445900	340000	216100	315200
Com_476_pos	3,7-Di-O-methylquercetin	C17H14O7	330.074	9.02	Flavonoids	"2068-02-2"	9.45007	2805	9.47362	5613	4355	9.52401	2184	9.18759	9.29274	5845	9.00157	2927	35130	22110	33960	39900
Com_477_pos	1,4-dihydro-1-Methyl-4-oxo-3-pyridinecarboxamide	C7H8N2O2	152.059	1.66	Pyridines and derivatives	"769-49-3"	294100	268600	207400	150000	95900	190000	296000	608500	243300	277000	362800	319900	423900	371700	396300	300200
Com_478_pos	Peonidin O-hexoside		463.123	6.8	Anthocyanins		335300	308100	9.43915	1074000	171500	322800	152600	107700	85040	593200	141500	367350	174000	301700	204000	208100
Com_479_pos	Coumaroyl choline		250	5.29	Coumarins and derivatives		4540	36480	72630	21550	23290	25650	7293	21560	4847	17290	46410	31850	56160	52610	54300	72130
Com_480_pos	Melezitose	C18H32O16	504.44	0.998	Carbohydrates And Its Derivatives	"597-12-6"	219300000	196700000	189700000	183800000	174800000	188900000	165000000	137500000	142400000	225400000	204400000	214900000	327900000	308700000	326400000	297700000
Com_481_pos	Tryptophol	C10H11NO	161.2	7.656	Indoles and derivatives	"526-55-6"	184200	271400	501100	211900	152500	192700	121600	156800	126200	378400	487300	432850	302000	321200	323600	289300
Com_482_pos	Indole-3-carboxylic acid	C9H7NO2	161.16	7.142	Indoles and derivatives	"771-50-6"	56220	47430	48420	23180	36810	25580	22780	52480	22450	57710	58880	58295	52860	53580	42550	49800
Com_483_pos	Ademetionine	C15H22N6O5S	398.44	0.8	Amino Acid And Derivatives	"29908-03-0"	22140	14870	35410	10870	9.25009	19410	8885	11550	10100	13300	33370	23335	14520	15900	18820	16360
Com_484_pos	N-acetylglycine	C4H7NO3	117.043	0.91	Amino Acid And Derivatives	"543-24-8"	36520000	28280000	18280000	35840000	8834000	13130000	10890000	41950000	10290000	23190000	31600000	27395000	24560000	23430000	24660000	20920000
Com_485_pos	N-Acetylthreonine	C6H11NO4	161.069	1.73	Amino Acid And Derivatives	"17093-74-2"	108800	110800	139300	89260	71680	84080	56110	44760	46270	140100	185400	162750	229200	210100	227400	200900
Com_486_pos	7-methylguanine	C6H7N5O	165.065	4.11	Purines and purine derivatives	"578-76-7"	71570000	35120000	63010000	35980000	23400000	38750000	23550000	29380000	23250000	43350000	33270000	38310000	62360000	52410000	53460000	53160000
Com_487_pos	Hirsuteine	C22H26N2O3	366.46	4.86	Alkaloids and derivatives	"35467-43-7"	184500	158700	233000	90890	57090	38990	42340	112600	25280	136000	343700	239850	75330	74670	61910	61180
Com_488_pos	Asp-glu	C9H14N2O7	262.217	0.96	Amino Acid And Derivatives	"6157-06-8"	349300	276700	412100	284600	186000	291300	173600	148300	141600	275600	281900	278750	336900	288000	332200	279100
Com_489_pos	L-Hydroxylysine	C6H14N2O3	163.195	0.9	Amino Acid And Derivatives	"1190-94-9"	2113000	1966000	2303000	1727000	1414000	1584000	1646000	1772000	1254000	2298000	2369000	2333500	2463000	2333000	2169000	2187000
Com_490_pos	Dl-3-Hydroxynorvaline	C5H11NO3	133.146	0.85	Amino Acid And Derivatives	"2280-42-4"	22310000	20310000	29080000	24660000	20530000	26460000	16030000	10490000	9671000	23440000	23440000	23440000	26550000	24790000	23710000	24460000
Com_491_pos	D-Homocysteine	C4H9NO2S	135.185	1.86	Amino Acid And Derivatives	"454-28-4"	259000	133500	197600	145900	82050	129400	92410	129000	87130	113600	148600	131100	139600	83030	115900	98000
Com_492_pos	Deoxyadenosine	C10H13N5O3	251.242	2.78	Nucleotide And Its Derivates	"958-09-8"	148800	140700	38900	49200	60890	41870	406500	403100	190900	82680	72680	77680	182400	147500	142200	126200
Com_493_pos	Cycloleucine	C6H11NO2	129.157	0.84	Amino Acid And Derivatives	"52-52-8"	28380000	16540000	34520000	23970000	14980000	26430000	13680000	16700000	17040000	15120000	20010000	17565000	19340000	19460000	18340000	16190000
Com_494_pos	2-Pyrrolidinone	C4H7NO	85.1	2.369	Organoheterocyclic compounds	"616-45-5"	76160	65710	64070	60190	31520	41690	79750	177000	46800	67040	91090	79065	76500	83760	73580	64940
Com_495_pos	Prohydrojasmon	C15H26O3	254.37	13.034	Fatty Acyls	"158474-72-7"	13700	20360	32630	23070	16890	21640	6863	10120	10910	17770	69220	43495	13530	22690	15130	13180
Com_496_pos	Zerumbone	C15H22O	218.33	13.05	Terpenoids	"471-05-6"	25810	22730	38890	13730	12960	18650	9.92116	15480	15190	30030	57440	43735	19410	20070	25360	23090
Com_497_pos	Lipoamide	C8H15NOS2	205.341	4.89	Organoheterocyclic compounds	"940-69-2"	558700	501200	1066000	463600	351300	407800	409100	439100	366900	635900	973200	804550	511900	494300	421000	387400
Com_498_pos	Betaine	C5H11NO2	117.15	0.907	Alkaloids and derivatives	"107-43-7"	47440000	35890000	25950000	47400000	11800000	18500000	14290000	51050000	13820000	30950000	41990000	36470000	28890000	26870000	25790000	25820000
Com_499_pos	5-Methyluridine	C10H14N2O6	258.228	1.02	Nucleotide And Its Derivates	"1463-10-1"	102100	182600	95270	88770	50600	62390	62320	55580	41620	130100	87150	108625	108300	82400	89350	47240
Com_500_pos	4aR-(4aalpha,6beta,8aalpha)]-4a,5,6,7,8,8a-Hexahydro-4,8a-dimethyl-6-(1-methylethenyl)-2(1H)-naphthalenone	C15H22O	218.33	11.66	Terpene		3761000	4125000	4180000	4076000	3987000	4400000	4136000	4403000	4110000	4232000	4227000	4229500	3765000	3528000	3789000	4399000
Com_501_pos	Biotin	C10H16N2O3S	244.311	9.02	Vitamins	"58-85-5"	19190	9.04367	9.43915	58550	17630	60930	9.45007	9.47362	6056	7879	9.75917	3944.38	79100	104000	105800	84590
Com_502_pos	Kynurenine	C10H12N2O3	208.214	3.78	Ketones	"343-65-7"	344500	266900	497400	293500	186700	275700	9.35372	283700	121100	466600	563900	515250	134800	125400	136800	86370
Com_503_pos	Histamine	C5H9N3	111.145	1.04	Amines	"51-45-6"	1217000	797000	909500	823500	654500	1158000	869800	822400	531400	1394000	1678000	1536000	991100	960100	776600	944800
Com_504_pos	N-Acetylputrescine	C6H14N2O	130.188	0.75	Amino Acid And Derivatives	"18233-70-0"	192700	153600	405700	183900	113100	141100	357100	299600	142600	314300	229900	272100	367300	359900	294800	351000
Com_505_pos	N-Acetyl-L-Tyrosine	C11H13NO4	223.225	5.17	Amino Acid And Derivatives	"537-55-3"	47540	34480	34110	20640	18010	19060	17400	22730	11510	37740	35560	36650	19740	20570	29010	25970
Com_506_pos	N-Acetyl-L-valine	C7H13NO3	159.183	0.96	Amino Acid And Derivatives	"96-81-1"	2172000	2267000	2316000	1814000	1123000	1998000	1616000	1260000	844300	2033000	1812000	1922500	1219000	1173000	1149000	1305000
Com_507_pos	N8-Acetylspermidine	C9H23Cl2N3O	260.204	1.06	Organic Acid And Its Derivatives	"34450-15-2"	59650	34390	67650	76500	35470	44000	50940	40820	27500	52940	58170	55555	24610	32820	49370	42450
Com_508_pos	N1-Acetylspermine	C12H28N4O	244.377	0.88	Amines	"25593-72-0"	125900	110800	141300	88780	46540	86240	60350	44670	77600	66720	97120	81920	85660	77550	110800	167100
Com_509_pos	Tetraethylammonium fluoride	C8H20FN	149.25	1.04	Pyrimidines and pyrimidine derivatives	"665-46-3"	760600	447900	511800	370600	305300	1220000	760400	588900	584500	857600	926300	891950	426900	463700	673600	373400
Com_510_pos	6-Aminohexanoic acid	C6H13NO2	131.173	2.1	Amino Acid And Derivatives	"1319-82-0"	108800	69030	94520	76910	46670	83560	63210	112500	73980	67200	73630	70415	193600	161600	165000	156800
Com_511_pos	5'-Deoxy-5'-(Methylthio)Adenosine	C11H15N5O3S	297.333	4.91	Nucleotide And Its Derivates	"2457-80-9"	2866000	2190000	5154000	2877000	1546000	3469000	1962000	2602000	2281000	3102000	3409000	3255500	3672000	3123000	3041000	2962000
Com_513_pos	9,17-Octadecadiene-12,14-diyne-1,11,16-triol	C18H26O3	290.397	13.78	Fatty Acyls	"211238-60-7"	193800	110200	408900	140200	69570	107700	59330	139800	50730	94100	529200	311650	34730	34250	38320	35140
Com_514_pos	8-Chlro-1-tetrahydronorharmanone	C11H9ClN2O	220.655	2.67	Indoles and derivatives	"5565-76-4"	80600	72480	122100	62750	39280	47290	44390	48450	37290	99610	136600	118105	380100	332300	342200	319400
Com_515_pos	Indole-3-acetic acid	C10H9NO2	175.18	7.567	Phytohormones	"87-51-4"	3990000	840500	2948000	721700	647200	1279000	532300	867900	229300	1015000	2167000	1591000	574300	487000	538500	510900
Com_516_pos	Azelaic acid	C9H16O4	188.22	7.433	Organic Acid And Its Derivatives	"123-99-9"	897100	455200	340500	219300	97200	214000	150900	174800	137300	531800	567800	549800	140100	177900	107300	160900
Com_517_pos	Psoralen	C11H6O3	186.16	9.042	Coumarins and derivatives	"66-97-7"	9.0182	18230	9.35372	13310	6656	9.04367	9.43915	5827	7575	9.66448	9.11294	9.38871	47230	23780	24730	19050
Com_518_pos	N',N",N"'-p-coumaroyl-cinnamoyl-caffeoyl spermidine		583.2	4.95	Phenolamides		65080	38730	77280	30950	23640	27190	26860	28600	5792	49700	66110	57905	19230	19500	15970	12950
Com_519_pos	N-hexosyl-p-coumaroyl putrescine		396.1	17.63	Cinnamic acids and derivatives		96790	320600	527900	187500	116500	205700	19200	19550	29840	148700	630000	389350	102200	108600	88190	93510
Com_520_pos	Agmatine	C5H14N4	130.1	0.92	Amines	"306-60-5"	121400	109700	230700	74000	65210	79280	260400	197200	76770	113000	170300	141650	293600	287000	271300	312400
Com_521_pos	N'-p-Coumaroyl agmatine		276.2	13.08	Cinnamic acids and derivatives		341300	207300	99830	169200	54300	102000	92060	146200	73780	126400	506300	316350	63380	79650	110200	84420
Com_522_pos	N-p-Coumaroyl agmatine	C14H20N4O2	276.1	13.08	Cinnamic acids and derivatives		384800	136800	511200	214000	38110	46080	25920	247500	32930	90940	252700	171820	67050	50680	55930	57730
Com_523_pos	Chrysin O-hexoside		416.2	6.19	Flavones and Flavonols		24360	6368	4244	85980	3417	80250	9.66448	9.11294	5092	13550	18100	15825	28970000	33530000	30860000	32990000
Com_524_pos	LysoPC 16:2	C24H46NO7P	491.308	11.06	Phospholipid		45540	44090	76450	35920	20640	62260	62250	34770	16240	37620	63410	50515	76890	59680	68480	77570
Com_525_pos	Cinnamoyl tyramine	C17H17NO2	267	17.3	Amino Acid And Derivatives		16590	19480	34980	18540	14210	13820	12830	12730	12240	17260	58170	37715	18850	16210	17060	14230
Com_526_pos	Histidinol	C6H11N3O	141.1	0.72	Amines	"4836-52-6"	1883000	2177000	3138000	1137000	892000	1106000	932700	887300	524900	1738000	2971000	2354500	1122000	1548000	1554000	1565000
Com_527_pos	Deoxynojirimycin	C6H13NO4	163.173	0.73	Organoheterocyclic compounds	"19130-96-2"	53360	80240	80180	43010	22940	38190	29690	35370	13900	46790	88510	67650	91040	65790	38920	64550
Com_528_pos	MAG (18:4)	C21H34O4	350	11.27	Glycerolipids		393700	184300	143100	74580	34590	67430	104700	159100	61890	93090	233600	163345	55550	54060	61110	71190
Com_529_pos	delta-Tridecalactone	C13H24O2	212.3	9.2	Fatty Acyls	"7370-92-5"	43240	15750	26250	9868	9.66448	9.11294	2443	18410	4886	23940	25360	24650	5975	11100	11160	16250
Com_530_pos	Caffeic aldehyde	C9H8O3	164.1	1.84	Phenylpropanoids and polyketides		3138000	1572000	2518000	1540000	901700	1717000	1052000	1577000	1210000	1621000	1508000	1564500	1567000	1345000	1250000	1106000
Com_531_pos	LysoPC 16:1	C24H48NO7P	493.3	11.57	Phospholipid		328500	497200	533200	299700	271600	384600	405200	279500	198400	490200	1540000	1015100	378400	324200	326000	270400
Com_532_pos	Dl-Alanyl-glycine	C5H10N2O3	146.144	0.84	Amino Acid And Derivatives	"1188-01-8"	64480000	46010000	70940000	43770000	23920000	48770000	35430000	46190000	45030000	25520000	36720000	31120000	65770000	62080000	65610000	61550000
Com_533_pos	Dl-Indole-3-lactic acid	C11H11NO3	205.21	4.87	Indoles and derivatives	"832-97-3"	114900000	102800000	166500000	98980000	72170000	84490000	86760000	104900000	85890000	131000000	158100000	144550000	104400000	93770000	92650000	87830000
Com_534_pos	DL-Leucine	C6H13NO2	131.173	2.3	Amino Acid And Derivatives	"328-39-2"	2756000	1619000	2695000	1790000	1128000	1940000	1414000	2242000	1916000	1603000	1841000	1722000	2266000	2027000	1986000	1878000
Com_535_pos	Dl-Norleucine	C6H13NO2	131.173	0.9	Amino Acid And Derivatives	"616-06-8"	34370000	25670000	17920000	35070000	8291000	13040000	10970000	32530000	10240000	24040000	31660000	27850000	22300000	21910000	23800000	21210000
Com_536_pos	Proline	C5H9NO2	115.131	0.96	Amino Acid And Derivatives	"609-36-9"	5782000	23540000	12530000	3452000	2942000	4213000	7624000	12690000	8203000	4202000	8097000	6149500	23140000	20150000	24540000	21090000
Com_537_pos	Valine	C5H11NO2	117.146	1.09	Amino Acid And Derivatives	"516-06-3"	93830000	63070000	82230000	58580000	36780000	62930000	40730000	60510000	36840000	40860000	49720000	45290000	60560000	54520000	56790000	59130000
Com_538_pos	Ergothioneine	C9H15N3O2S	229.299	1.03	Amino Acid And Derivatives	"497-30-3"	140000	93420	96180	173400	15070	198800	32140	86520	25620	82630	171200	126915	1961000	1675000	1067000	1241000
Com_539_pos	Glutamine	C5H10N2O3	146.145	0.81	Amino Acid And Derivatives	"585-21-7"	78290000	52020000	84070000	48870000	25020000	54600000	39000000	54390000	51500000	22650000	37440000	30045000	36820000	32650000	28460000	32550000
Com_540_pos	Triethyl citrate	C12H20O7	276.28	9.15	Organic Acid And Its Derivatives	"77-93-0"	13740	15920	49060	23490	32700	29340	9870	40480	34860	94010	34890	64450	32950	20990	19990	45390
Com_541_pos	Furfural	C5H4O2	96.08	1.2	Carbonyl compounds	"98-01-1"	209800	213700	225400	243000	257400	170700	198300	660200	145800	366700	9.35372	183355	419000	411200	408900	214400
Com_542_pos	5-Methoxytryptamine	C11H14N2O	190.24	5.4	Indoles and derivatives	"608-07-1"	37430	25640	72220	10550	10950	18220	9533	2527	9.04367	27750	92140	59945	12360	12270	6131	3605
Com_543_pos	L-Glycyl-L-phenylalanine	C11H14N2O3	222.1	4.97	Amino acids and derivatives	"721-66-4"	71730	49390	79610	53210	33590	56570	37940	55590	37650	55950	50820	53385	106800	86670	94750	92310
Com_544_pos	Cyclen	C8H20N4	172.27	0.71	Amines	"294-90-6"	209300	213800	294300	235200	173800	235800	209300	189600	165600	292200	183800	238000	140800	109500	173500	196900
Com_545_pos	N,N-Dimethyl-1,4-phenylenediamine	C8H12N2	136.194	4.43	Amines	"99-98-9"	42210	23820	45190	8989	16260	10760	8501	26050	11980	29000	39390	34195	40110	36100	19460	36200
Com_546_pos	S-ribosyl-L-homocysteine	C9H17NO6S	267.3	0.91	Amino Acid And Derivatives		68260	65890	43230	43900	27990	46830	31590	53840	18470	54920	56350	55635	52850	35330	32440	38570
Com_547_pos	1-Methylhistidine	C7H11N3O2	169.18	0.84	Amino Acid And Derivatives	"332-80-9"	1838000	1906000	2409000	1779000	1796000	2055000	1915000	1539000	1452000	2994000	2651000	2822500	1809000	1610000	1581000	1537000
Com_548_pos	beta-Nicotinamide adenine dinucleotide phosphate	C21H29N7O17P3	744.41	1.03	Nucleotide And Its Derivates	"53-59-8"	22390	32450	46480	8547	12270	14370	14900	6381	16460	33370	25160	29265	11150	10630	25020	11160
Com_549_pos	gamma-Glutamylglutamic acid	C10H16N2O7	276.243	1.05	Amino Acid And Derivatives	"1116-22-9"	1468000	1036000	1595000	888400	571400	1248000	521800	601400	570100	885400	1252000	1068700	988700	928300	1350000	891300
Com_550_pos	4-D-Hydroxysphinganine	C18H39NO3	317.507	9.54	Amines	"554-62-1"	9373	20520	34320	12350	6079	17980	8444	10190	9359	13190	29680	21435	14440	9383	5573	6662
Com_551_pos	Trimethyllysine	C9H21N2O2	189.275	1.03	Amino Acid And Derivatives	"66989-56-8"	10580000	8810000	14750000	11370000	8279000	11840000	5767000	6563000	6924000	10120000	13110000	11615000	7255000	7028000	8907000	7600000
Com_552_pos	L-Tryptophan	C11H12N2O2	204.23	4.894	Amino Acid And Derivatives	"73-22-3"	140500000	129900000	187600000	133000000	99060000	110300000	117800000	128700000	116900000	150400000	180200000	165300000	130500000	125300000	124100000	123400000
Com_553_pos	Pipecolic acid	C6H11NO2	129.16	1.042	Amino Acid And Derivatives	"535-75-1"	9.04367	81810000	34340000	9.75917	9.45007	9.47362	12850000	17190000	9.00157	9.43915	8889000	4.4445e+06	33420000	27050000	29640000	31930000
Com_554_pos	L-Pipecolate	C6H11NO2	129.16	1.049	Amino Acid And Derivatives	"3105-95-1"	5573000	21530000	11890000	2822000	2231000	3141000	4489000	5833000	2870000	3762000	5171000	4466500	10530000	9645000	8931000	9970000
Com_555_pos	Glutathione	C10H17N3O6S	307.32	1.51	Amino Acid And Derivatives	"70-18-8"	9.25009	9.91054	9.0182	9.11294	9.04367	9.43915	9.75917	9.45007	9.47362	9.35372	9.66448	9.5091	355400	217900	256400	141800
Com_556_pos	5-Methyltryptamine	C11H14N2	174.242	8.51	Amino Acid And Derivatives	"1821-47-2"	22280	17070	28550	9.04367	8589	5926	9.43915	14840	17700	30530	12950	21740	304300	287000	221800	168900
Com_557_pos	4-Methylumbelliferyl phenylphosphonate	C16H13O5P	316.24	5.72	Phenylpropanoids		90120	103600	241200	73800	40320	65970	53870	45970	29290	175100	180700	177900	29150	30270	52760	23890
Com_558_pos	4-Pyridoxate	C8H9NO4	183.161	2.91	Pyridines and derivatives	"82-82-6"	144900	140000	156500	211200	136500	191400	89800	80640	92840	248200	213900	231050	186900	176000	186800	159200
Com_559_pos	4-Pyridoxic acid O-hexoside			1.66	Vitamins		59040	36790	108900	61880	16400	34380	5179	19030	15100	35990	208500	122245	36360	24770	35260	46860
Com_560_pos	Syringetin 3-O-hexoside		508.1	0.98	Flavonoids		1167000	686500	1537000	512500	342800	578900	456200	328600	187000	1859000	1294000	1576500	1667000	2003000	1700000	1653000
Com_561_pos	Chrysoeriol 6-C-hexoside 8-C-hexoside-O-hexoside		786.1	0.95	Flavonoids		20070	41760	50960	22170	24180	18430	12870	20480	11200	13920	48910	31415	65180	43620	74700	76980
Com_562_pos	O-Phosphocholine	C5H15ClNO4P	219.604	0.87	Cholines	"107-73-3"	12920000	9795000	12630000	7443000	8229000	8932000	9467000	7704000	6175000	15920000	12460000	14190000	13060000	12220000	13330000	12230000
Com_563_pos	Pyridoxine O-glucoside	C14H21NO8	331.323	1.68	Vitamins		1261000	810200	1952000	1035000	857700	1033000	718700	729300	689800	2332000	2406000	2369000	1134000	984300	1182000	878600
Com_564_pos	O-methylnaringenin C-pentoside	C21H22O9	418.1	0.72	Flavonoids		24590	30800	68600	13780	25670	14480	12200	8386	9.11294	34940	62580	48760	39630	26690	13050	24880
Com_565_pos	4',6,7-Trihydroxyisoflavone	C15H10O5	270.241	6.97	Isoflavonoids	"17817-31-1"	9.66448	9.11294	4089	9.43915	9.75917	9.45007	9.47362	9.00157	9.52401	9.04367	9011	4510.02	1575000	1796000	1838000	1414000
Com_566_pos	4-Hydroxymephenytoin	C12H14N2O3	234.255	11.26	Organoheterocyclic compounds	"61837-65-8"	21580	28990	28650	35420	40650	21250	26650	63470	13780	27640	33010	30325	46920	21170	45030	34830
Com_567_pos	4-Hydroxytolbutamide	C12H18N2O4S	286.35	6.3	Benzene and substituted derivatives	"5719-85-7"	103600	143800	9.75917	19160	49160	29920	197600	145800	30180	32270	33200	32735	50080	36850	34630	42980
Com_568_pos	N-Feruloyl spermidine		320.1	17.03	Cinnamic acids and derivatives		27850	34600	65340	36750	25620	29100	24920	26160	25240	33440	100700	67070	35560	32820	31810	28500
Com_569_pos	O-Feruloyl 4-hydroxylcoumarin	C19H14O6	338.1	17.01	Cinnamic acids and derivatives		15420	19310	33680	23810	15550	17780	12230	11810	16500	23170	56000	39585	17790	18130	16160	15780
Com_570_pos	Aminopurine	C5H5N5	135.1	1.24	Purines and purine derivatives		3578000	3764000	4162000	2227000	1892000	2387000	2926000	3116000	1882000	3777000	3371000	3574000	2892000	2593000	4427000	3156000
Com_571_pos	2-Aminoadipic acid	C6H11NO4	161.1	0.95	Amino Acid And Derivatives	"1118-90-7"	12000000	8061000	12020000	6461000	6690000	7892000	5893000	6820000	5504000	7268000	10340000	8804000	8883000	8118000	8321000	7722000
Com_572_pos	Aspartic acid di-O-glucoside		457.1	0.97	Amino Acid And Derivatives		34960	81600	147500	11590	32310	14830	34440	61490	47150	26480	43990	35235	208500	193200	103300	84840
Com_573_pos	Glucosamine sulfate	C6H15NO9S	277.25	0.79	Carbohydrates And Its Derivatives	"29031-19-4"	485900	757600	827600	279600	226500	296600	333700	479400	166300	393100	642200	517650	832000	445600	334200	338300
Com_574_pos	Trigonelline	C7H7NO2	137.136	1	Alkaloids and derivatives	"535-83-1"	161400	80520	115700	84920	51520	86170	35270	37090	33640	78550	79290	78920	38850000	35180000	40570000	34770000
Com_575_pos	N alpha-Acetyl-L-Arginine	C8H16N4O3	216.238	1.04	Amino Acid And Derivatives	"155-84-0"	2100000	2273000	2918000	1765000	1545000	1768000	450400	1214000	836900	1965000	3085000	2525000	1531000	1432000	1137000	1593000
Com_576_pos	N-p-Cinnamoylagmatine			12.67	Cinnamic acids and derivatives		82350	28480	26910	24260	8478	28150	32550	44530	11660	39050	42610	40830	42260	17210	17800	41270
Com_577_pos	N-p-Coumaroylspermidine	C16H25O2N3	291.39	6.78	Cinnamic acids and derivatives		9.11294	9.04367	9.43915	9.47362	9.00157	9.52401	9.18759	5261	9.29274	9.75917	9.45007	9.60462	55820	43700	55900	48290
Com_578_pos	5-Methylcytosine	C5H7N3O	125.13	0.991	Nucleotide And Its Derivates	"554-01-8"	177700	102300	234400	128900	109600	138600	86040	105700	96710	257600	242700	250150	189200	175600	172500	190300
Com_579_pos	Glycyl-L-leucine	C8H16N2O3	188.22	4.466	Amino Acid And Derivatives	"869-19-2"	45140	20670	34320	27980	13640	13680	26400	33330	17890	25690	29290	27490	101300	83110	82090	80940
Com_580_pos	L-Alanine	C3H7NO2	89.09	0.86	Amino Acid And Derivatives	"56-41-7"	7792000	5350000	8261000	5123000	4351000	5444000	3984000	4381000	2631000	6780000	6469000	6624500	7889000	7453000	6823000	7322000
Com_581_pos	L-aspartic Acid	C4H7NO4	133.1	0.86	Amino Acid And Derivatives	"56-84-8"	24030000	20710000	30600000	27010000	22100000	28430000	13870000	8917000	8310000	25170000	25470000	25320000	30250000	28800000	23870000	27050000
Com_582_pos	DL-Citrulline	C6H13N3O3	175.19	0.9	Amino Acid And Derivatives	"627-77-0"	10390000	6423000	18460000	12360000	7748000	13410000	3112000	4379000	6393000	7467000	9719000	8593000	4517000	4032000	3901000	4007000
Com_583_pos	beta-Nicotinamide Mononucleotide	C11H15N2O8P	334.219	0.993	Nucleotide And Its Derivates	"1094-61-7"	56290	24320	51450	16960	13780	42230	29660	33360	11930	35710	33940	34825	22350	19880	23350	19360
Com_584_pos	L-Hydroxyproline	C5H9NO3	131.13	0.88	Amino Acid And Derivatives	"51-35-4"	981500	1119000	1270000	688800	794100	857200	984700	926300	646200	938300	943700	941000	1426000	1227000	1245000	1231000
Com_585_pos	D-Proline	C5H9NO2	115.13	0.967	Amino Acid And Derivatives	"344-25-2"	10980000	48710000	27840000	6563000	5739000	7245000	13660000	22790000	15220000	8322000	17200000	12761000	47200000	43020000	32530000	43360000
Com_586_pos	L-arginine	C6H14N4O2	174.2	0.794	Amino Acid And Derivatives	"74-79-3"	178200000	115300000	280700000	207100000	126900000	207200000	72040000	132900000	167100000	130700000	162200000	146450000	83370000	78930000	70560000	75000000
Com_587_pos	p-Coumaric acid methyl ester	C10H10O3	178.063	7.45	Cinnamic acids and derivatives	"3943-97-3"	164400	120700	254600	80690	47990	75430	104800	125800	60920	186400	218400	202400	155000	106500	122300	117900
Com_588_pos	Isohyperoside	C21H20O12	464.095	5.91	Flavones and Flavonols	"35589-21-0"	84070	69490	49170	83560	51510	54130	94560	56980	44060	152000	53840	102920	33010	35520	59610	48860
Com_589_pos	2'-Deoxyinosine 5'-phosphate	C10H13N4O7P	332.052	1.71	Nucleotide And Its Derivates	"3393-18-8"	27230	25280	63720	24200	27810	29720	27950	25660	25800	69860	70740	70300	35810	37650	37920	20490
Com_590_pos	L-Alanyl-L-Phenylalanine	C12H16N2O3	236.116	4.65	Amino acids and derivatives	"3061-90-3"	17180	5219	13860	9180	4056	9694	9763	13840	9515	6043	11980	9011.5	13430	6635	6746	6596
Com_591_pos	5-Aminoimidazole ribonucleotide	C8H14N3O7P	295.056	0.87	Nucleotide And Its Derivates	"25635-88-5"	661800	512500	393100	416800	1074000	591000	493500	512700	487400	654800	778100	716450	193400	240500	291100	198500
Com_592_pos	Isomangiferin	C19H18O11	422.085	1.51	Xanthone	"24699-16-9"	322500	106000	280100	105300	131600	133700	53010	9.25009	47370	229000	292800	260900	653300	583500	538400	527000
Com_593_pos	HBOA	C8H7NO3	165.042	4.15	Organoheterocyclic compounds	"23520-34-5"	225100000	119300000	210500000	120700000	80510000	127700000	81220000	99900000	77460000	143400000	114600000	129000000	204100000	177500000	175900000	175800000
Com_594_pos	Cyclo(Tyr-Ala)	C12H14N2O3	234.1	0.97	Amino acids and derivatives	"21754-26-7"	17520	22370	28900	29760	11420	22530	18220	11890	19090	44810	27310	36060	39800	44840	44560	58120
Com_595_pos	10-Formyl-THF	C20H23N7O7	473.439	4.83	Organoheterocyclic compounds	"2800-34-2"	3077000	2092000	7959000	2932000	1806000	2189000	1674000	1697000	1999000	6456000	5438000	5947000	2169000	1811000	1837000	1759000
Com_596_pos	Cinnamic Acid	C9H8O2	148.16	0.87	Cinnamic acids and derivatives	"621-82-9"	6514000	4600000	7935000	6104000	3694000	6659000	3152000	3422000	3029000	4795000	5934000	5364500	6567000	6187000	6252000	6123000
Com_597_pos	14,15-Dehydrocrepenynic acid	C18H28O2	276.414	12.15	Fatty Acyls	"4154-44-3"	2878000	1198000	1166000	1117000	453600	878300	1350000	1650000	668500	848300	2319000	1583650	567700	517800	448400	427000
Com_598_pos	Diethanolamine	C4H11NO2	105.136	0.84	Amines	"111-42-2"	514800	435800	383500	295000	295300	298200	404900	384800	204400	304900	330000	317450	180600	218500	237100	234000
Com_599_pos	DIMBOA glucoside	C15H19NO10	374.108	4.26	Carbohydrates And Its Derivatives	"18607-79-9"	9.75917	9.45007	9.47362	2063	9.52401	9.18759	9.29274	9.95373	9.55978	1917	9.00157	963.001	1604000	1551000	1502000	1473000
Com_600_pos	O-Feruloyl coumarin			5.6	Cinnamic acids and derivatives		9.04367	9.43915	11890	9.75917	9.45007	1807	1782	2799	2189	7929	7825	7877	43750	32810	51840	46670
Com_601_pos	Apigenin-6,8-di-C-glycoside	C27H30O15	594.518	5.73	Flavonoids	"23666-13-9"	122100	221100	13970	71220	46970	53590	99310	121500	29750	97170	23540	60355	45670	28790	25760	20970
Com_602_pos	3-Carbamyl-1-Methylpyridinium Chloride	C7H9ClN2O	172.612	0.98	Pyridines and derivatives	"1005-24-9"	9.66448	27420	11260	9.43915	9.75917	9.45007	9.47362	15620	9.00157	9.11294	9.04367	9.07831	761700	619400	690200	709700
Com_603_pos	D-Asparagine	C4H8N2O3	132.118	0.96	Amino Acid And Derivatives	"2058-58-4"	1816000	1441000	1756000	1370000	1147000	1303000	1532000	1110000	1032000	2013000	1631000	1822000	2334000	2026000	2176000	1997000
Com_604_pos	4,6-Dihydroxyquinoline O-hexoside			1.09	Quinolines and derivatives		1854000	1239000	1233000	1983000	1371000	2317000	1457000	1637000	1848000	2130000	1602000	1866000	412100	343000	403800	412500
Com_605_pos	sn-Glycero-3-phosphocholine	C8H20NO6P	257.22	0.91	Glycerophospholipids	"28319-77-9"	144300000	121600000	142300000	110400000	111200000	126300000	132300000	121700000	105900000	156800000	136400000	146600000	87200000	85880000	87450000	79980000
Com_606_pos	4-Hydroxy-6-methylquinoline-3-carboxylic acid	C11H9NO3	203.194	13.14	Quinolines and derivatives	"35973-18-3"	56100	57890	79090	62520	65510	53590	77950	83220	68150	58950	120600	89775	56450	62280	61810	76610
Com_607_pos	Picramnioside F	C33H34O15	670.614	0.97	Glycosides		185300	132600	214800	60160	58340	84130	36450	53440	32750	240300	234700	237500	288900	307800	207100	298500
Com_608_pos	Pyridoxine	C8H11NO3	169.178	1.53	Vitamins	"65-23-6"	253800	178900	315900	210100	202200	212600	153100	168200	141500	321600	425100	373350	393500	317000	347400	261300
Com_609_pos	4-Methyl-5-thiazoleethanol	C6H9NOS	143.1	3.95	Organoheterocyclic compounds	"137-00-8"	253600	205600	228500	175100	199300	168500	99570	164000	101500	340300	313700	327000	253900	224300	218900	204200
Com_610_pos	5-O-p-Coumaroyl shikimic acid	C16H16O7	320.1	1	Cinnamic acids and derivatives		13200	5562	28730	9324	16360	11610	5598	3708	9.92116	15150	14590	14870	114900	115800	110200	107200
Com_611_pos	LysoPC 18:3	C26H48NO7P	517.3	12.56	Phospholipid		11130000	24500000	42160000	9706000	7364000	16450000	8887000	8804000	4310000	12410000	40150000	26280000	10490000	9274000	8990000	9467000
Com_612_pos	LysoPC 18:2	C26H50NO7P	519.3	12.14	Phospholipid		11740000	15180000	35870000	9702000	7271000	13060000	6244000	9551000	13910000	19440000	38480000	28960000	15950000	15420000	14610000	15410000
Com_613_pos	beta-Alanine methyl ester hydrochloride	C4H10ClNO2	139.58	0.98	Amino Acid And Derivatives	"3196-73-4"	15290000	13980000	11090000	7865000	5727000	9415000	5807000	8012000	7978000	16780000	10430000	13605000	7127000	6478000	6708000	6821000
Com_614_pos	Adenine	C5H5N5	135.127	1.032	Purines and purine derivatives	"73-24-5"	1369000	1186000	1392000	753400	687800	984900	1113000	1186000	708300	1353000	1163000	1258000	1043000	867800	1703000	1149000
Com_615_pos	1,2-dihydrotanshinquinone	C18H14O3	278.302	13.293	Quinones	"77769-21-2"	204500	100100	225400	104200	18240	49960	32590	174700	22310	101600	346100	223850	227200	207300	208300	185100
Com_616_pos	Nicotinic acid-hexoside			0.97	Carbohydrates And Its Derivatives		69820000	26570000	63740000	45890000	33860000	39230000	34580000	52830000	44670000	70040000	68760000	69400000	20370000	15070000	20080000	17240000
Com_617_pos	N-Hydroxy-L-tryptophan	C11H12N2O3	220.225	2.66	Amino Acid And Derivatives	"87843-31-0"	50640	42430	87680	40880	24230	31390	27710	28320	27710	71580	88750	80165	258100	219600	231100	215200
Com_618_pos	N-Feruloylcadaverine			12.68	Phenolamides		173000	85830	75920	51880	29560	48520	54400	102600	34120	54230	132100	93165	71760	41060	45000	74060
Com_619_pos	N-Feruloylspermidine	C17H27N3O3	321.41	4.52	Phenolamides		4029	3971	105800	15240	9.45007	8671	9.47362	9.00157	4894	9.75917	24270	12139.9	273000	264600	227600	234900
Com_620_pos	N-Feruloylagmatine	C15H21N4O3	305.35	1.06	Phenolamides		1277000	1230000	1174000	1177000	1042000	1261000	485000	324800	396900	1402000	1026000	1214000	686300	518200	566100	620900
Com_621_pos	Naringenin O-malonylhexoside			7.46	Flavanones		4338	9.04367	9.43915	9.45007	2290	10750	9.47362	9.00157	9.52401	9.75917	31370	15689.9	5446000	5389000	4903000	5691000
Com_622_pos	Naringerin	C15H12O5	272.253	8.64	Flavanones	"67604-48-2"	172000	182300	16870	108700	110800	107700	550700	476700	425400	101300	87890	94595	334300	312700	293300	280900
Com_623_pos	Glycine	C2H5NO2	75.07	0.88	Amino Acid And Derivatives	"56-40-6"	181100	451800	114200	80930	89630	106500	103900	117700	64510	108600	110100	109350	176100	164100	153600	156600
Com_624_pos	4-Aminobutyric acid	C4H9NO2	103.12	0.864	Amino Acid And Derivatives	"56-12-2"	15950000	14430000	11100000	8341000	6364000	8798000	5164000	8711000	7542000	16850000	10960000	13905000	8112000	7448000	7010000	7139000
Com_625_pos	N-Acetylneuraminic acid	C11H19NO9	309.273	0.988	Sugar Acids And Its Derivatives	"131-48-6"	11290	22200	17560	12360	9.35372	10560	9.66448	234700	10720	16860	76530	46695	17210	27780	30350	38160
Com_626_pos	Uracil	C4H4N2O2	112.09	1.47	Nucleotide And Its Derivates	"66-22-8"	925600	646800	941000	510600	454400	762100	661100	661300	517300	1011000	1852000	1431500	1142000	746400	741400	817800
Com_627_pos	isoleucine	C6H13NO2	131.17	2.11	Amino Acid And Derivatives	"73-32-5"	60210000	38890000	55620000	43590000	28700000	47330000	37410000	62930000	40530000	35380000	47360000	41370000	110700000	91920000	93730000	75630000
Com_628_pos	D-glutamine	C5H10N2O3	146.14	0.86	Amino Acid And Derivatives	"5959-95-5"	66330000	44150000	71030000	41010000	21300000	47620000	30990000	47290000	44240000	18140000	31930000	25035000	30860000	27620000	26310000	28420000
Com_629_pos	L-Citrulline	C6H13N3O3	175.19	0.89	Amino Acid And Derivatives	"372-75-8"	6526000	5654000	11970000	6275000	4639000	6259000	2494000	4256000	5220000	4403000	7728000	6065500	3762000	3454000	3958000	3549000
Com_630_pos	L-Leucine	C6H13NO2	131.17	2.32	Amino Acid And Derivatives	"61-90-5"	62340000	32850000	57750000	39010000	25860000	42170000	30890000	50510000	40070000	35050000	39370000	37210000	51850000	43130000	43990000	39260000
Com_631_pos	L-Ornithine	C5H12N2O2	132.16	0.762	Amino Acid And Derivatives	"70-26-8"	5674000	6528000	7799000	6272000	3610000	6315000	4868000	3801000	3141000	4886000	6686000	5786000	5251000	4875000	5190000	4949000
Com_632_pos	6-Deoxyfagomine	C6H13NO2	131.095	2.06	Alkaloids and derivatives	"197449-09-5"	910200	635900	789900	603600	386700	720500	552300	995800	583800	593600	684600	639100	1720000	1361000	1392000	1293000
Com_633_pos	Zarzissine	C5H5N5	135.054	1.83	Organoheterocyclic compounds	"160568-14-9"	2606000	1481000	2266000	1437000	850200	1532000	993800	1359000	1084000	1403000	1530000	1466500	1443000	1178000	1212000	1035000
Com_634_pos	5,7-Dihydroxy-3',4',5'-trimethoxyflavone	C18H16O7	344.09	4.99	Flavonoids	"18103-42-9"	189100	131600	469300	129700	138400	101400	97190	110400	112800	436500	256200	346350	173500	118700	97610	137400
Com_635_pos	N-Acetyl-D-galactosamine	C8H15NO6	221.09	1	Carbohydrates And Its Derivatives	"1811-31-0"	223200	119400	211200	163000	127500	122800	160300	254800	108500	213800	153500	183650	303700	247400	236200	231000
Com_636_pos	D-Proline betaine	C7H14NO2+	144.092	1	Amino acids and derivatives	"1195-94-4"	1273000	1435000	2179000	1707000	942000	1254000	1354000	6270000	991800	2555000	4095000	3325000	3051000	2863000	2795000	2594000
Com_637_pos	4-Hydroxymandelonitrile	C8H7NO2	149.048	1.44	Phenols And Its Derivatives	"13093-65-7"	4519000	3083000	4071000	2719000	1781000	3417000	2069000	2125000	3978000	2863000	3506000	3184500	2988000	2363000	1726000	2145000
Com_638_pos	Acetaminophen	C8H9NO2	151.163	2.76	Phenols And Its Derivatives	"103-90-2"	8921000	3741000	6931000	5477000	4571000	6849000	4539000	4118000	3277000	11540000	12470000	12005000	3445000	3296000	3178000	2584000
Com_639_pos	Benzamidine	C7H8N2	120.152	4.09	Benzene and substituted derivatives	"618-39-3"	2468000	1247000	2200000	1282000	802200	1316000	832100	1010000	808600	1560000	1127000	1343500	2118000	1816000	1848000	1871000
Com_640_pos	Biliverdin	C33H34N4O6	582.646	10.32	Organoheterocyclic compounds	"114-25-0"	10800	11260	37380	14020	11220	9.91054	20200	11560	6338	13560	19030	16295	13200	10660	8178	9692
Com_641_pos	(S)-(+)-2-(anilinomethyl) pyrrolidine	C11H16N2	176.258	6.48	Amines	"64030-44-0"	40540	26340	121300	20330	24090	40290	23930	27960	27520	75300	42100	58700	40710	53770	70030	61950
Com_642_pos	Syringetin 7-O-hexoside			0.97	Flavones and Flavonols		2156000	1371000	2058000	1236000	1015000	1072000	656900	764200	506900	3294000	2254000	2774000	3390000	2982000	1988000	2445000
Com_643_pos	Syringetin 5-O-hexoside			0.97	Flavones and Flavonols		2501000	1530000	2404000	1474000	1128000	1305000	675100	935300	586700	4041000	2310000	3175500	2990000	3122000	1973000	2994000
Com_644_pos	Selgin O-hexosyl-O-hexoside			0.97	Flavonoids		1661000	1897000	2453000	1710000	1468000	1547000	1524000	1266000	1227000	1716000	1727000	1721500	1552000	1584000	1143000	1440000
Com_645_pos	2-Methyladenosine	C11H15N5O4	281.268	1.05	Nucleotide And Its Derivates	"16526-56-0"	2095000	1614000	3437000	1500000	1973000	2008000	635300	947700	1039000	3150000	5216000	4183000	1290000	1225000	1446000	1444000
Com_646_pos	Hydroxycinnamate	C9H8O3	164.158	5.54	Cinnamic acids and derivatives	"614-60-8"	9.43915	9.75917	2665000	9.00157	9.52401	9.18759	9.29274	622300	9.95373	9.45007	9.47362	9.46185	6172000	6397000	5888000	5954000
Com_647_pos	2'-Deoxycytidine	C9H13N3O4	227.217	1.18	Nucleotide And Its Derivates	"207121-53-7"	47010	61090	57160	25140	34400	17090	26660	41940	8565	21410	24130	22770	186700	165200	172600	137600
Com_648_pos	Luteolin C-hexoside derivative	C21H20O11	448.4	6.1	Flavonoids		77780	134400	9.45007	3860	11200	13020	188600	93920	11310	8176	21650	14913	22660	18080	24110	30030
Com_649_pos	C-hexosyl-chrysoeriol O-hexoside	C28H32O16	624.552	1	Flavonoids		77100	118900	220100	77130	45960	83630	74780	66540	38170	130200	155800	143000	75500	87320	80620	66830
Com_651_pos	Palmitoleic Acid	C16H30O2	254.408	10.9	Fatty Acyls	"373-49-9"	74140	52430	69940	132200	74240	89680	40110	116700	58730	71880	66480	69180	81360	86560	76840	78170
Com_653_pos	Phellodenol H	C17H20O9	368.335	1.02	Coumarins and derivatives		122900	107400	127400	96490	81360	69550	71010	121800	48780	137900	132400	135150	76650	95630	103300	92900
Com_654_pos	Phellodenol H O-hexoside			5.96	Coumarins and derivatives		489600	264700	688800	210500	189000	250900	205000	211700	83260	661400	633500	647450	128600	147800	157900	124500
Com_655_pos	Punicic acid	C18H30O2	278.3	12.65	Fatty Acyls	"544-72-9"	4764000	1530000	2181000	1391000	671100	963300	1185000	2546000	739600	1488000	3757000	2622500	1441000	1379000	1392000	1282000
Com_656_pos	trans-zeatin N-glucoside	C16H23N5O6	381.2	4.62	Phytohormones		52360	59500	182500	83720	53050	63810	35880	35410	46890	172200	157600	164900	89490	55810	62290	64100
Com_657_pos	LysoPC 16:2 (2n isomer)	C24H46NO7P	491.3	10.88	Phospholipid		9.11294	16270	44410	4050	7541	16570	14080	7598	6784	16020	47130	31575	10200	11980	10760	10280
Com_658_pos	LysoPC 18:3 (2n isomer)	C26H48NO7P	517.2	11.33	Phospholipid		14230000	23400000	55470000	15940000	7740000	19160000	8897000	9154000	4691000	25440000	78070000	51755000	5402000	4710000	3897000	4340000
Com_659_pos	LysoPC 18:1 (2n isomer)	C26H52NO7P	521.4	12.7	Phospholipid		1738000	4220000	9040000	1900000	1542000	2161000	864600	1187000	2037000	8897000	14590000	11743500	4914000	5362000	5354000	5919000
Com_660_pos	LysoPC 12:1	C20H36NO7P	439.1	1.5	Phospholipid		10630	4051	7064	4681	9.47362	9.00157	9.52401	9.18759	9.29274	8290	10470	9380	21750	28280	39800	19600
Com_661_pos	LysoPC 18:1	C26H52NO7P	521.1	12.86	Phospholipid		2030000	6756000	9506000	2269000	1910000	2773000	1183000	1269000	2415000	5890000	14350000	10120000	6494000	5915000	5624000	4972000
Com_662_pos	LysoPC 18:2 (2n isomer)	C26H50NO7P	519	11.95	Phospholipid		838100	1176000	5323000	955600	485000	1037000	445700	888200	948200	2125000	6860000	4492500	1617000	1299000	1099000	1171000
Com_663_pos	LysoPE 18:2 (2n isomer)	C23H44NO7P	477.6	12.08	Phospholipid		508400	1027000	3761000	581800	340800	1103000	372500	553400	691800	1280000	3111000	2195500	710300	632500	487300	837500
Com_664_pos	3-Amino-4-methylpentanoic acid	C6H13NO2	131.17	1.862	Amino Acid And Derivatives	"5699-54-7"	75360	76390	113300	90980	68170	109400	61310	51170	46420	92080	91590	91835	60590	54470	23890	47300
Com_665_pos	8-Aminooctanoic acid	C8H17NO2	159.23	4.608	Fatty Acyls	"1002-57-9"	41530	19940	37600	35440	18230	12930	8504	9.52401	5904	21660	57910	39785	16440	7759	10340	9549
Com_666_pos	D-Serine	C3H7NO3	105.09	0.851	Amino Acid And Derivatives	"312-84-5"	13910000	11740000	10450000	7895000	7802000	7717000	9281000	9205000	5931000	8466000	8540000	8503000	6637000	5516000	5998000	6289000
Com_667_pos	L-Leucyl-L-alanine	C9H18N2O3	202.25	3	Amino Acid And Derivatives	"7298-84-2"	16700	8164	12400	5926	5781	11090	17100	19330	9.92116	9067	8600	8833.5	42290	36500	39080	29110
Com_668_pos	(+)-Camphor	C10H16O	152.23	18.27	Terpenoids	"464-49-3"	127800	123400	112300	120600	121000	124600	122000	115600	114100	112100	121900	117000	92970	81710	127200	113600
Com_669_pos	L-Dihydroorotic acid	C5H6N2O4	158.112	0.92	Amino Acid And Derivatives	"5988-19-2"	9024000	8998000	7439000	5809000	7941000	6627000	9145000	9636000	7857000	9711000	7210000	8460500	6940000	6975000	8639000	8553000
Com_670_pos	beta-Alanine	C3H7NO2	89.093	0.8	Amino Acid And Derivatives	"107-95-9"	79640	89850	110900	62310	62310	237700	119500	290300	122900	293500	176200	234850	171600	106500	113100	133300
Com_671_pos	pterosin A	C15H20O3	248.317	0.65	Terpenoids	"35910-16-8"	4550	10590	14260	8619	11500	8760	5382	11120	9.0182	7918	17750	12834	21820	6901	13460	12490
Com_672_pos	D-Threonine	C4H9NO3	119.119	0.86	Amino Acid And Derivatives	"632-20-2"	757600	869000	968600	553800	504800	454100	628500	1213000	414900	671800	810500	741150	1146000	1091000	1094000	1120000
Com_673_pos	Nicotinamide	C6H6N2O	122.12	1.539	Vitamins	"98-92-0"	441400	344100	492400	160700	110600	136400	321700	630400	177700	235400	285800	260600	241800	173500	251400	126200
Com_674_pos	D-Phenylalanine	C9H11NO2	165.19	4.106	Amino Acid And Derivatives	"673-06-3"	275500000	148100000	256300000	149900000	98560000	158100000	100400000	125000000	96820000	177500000	140300000	158900000	249300000	215800000	214600000	217600000
Com_675_pos	Nicotinic Acid	C6H5NO2	123.11	1.478	Vitamins	"59-67-6"	3558000	3897000	9249000	2899000	1849000	3360000	2693000	2641000	2505000	6549000	5627000	6088000	13810000	10940000	12450000	12320000
Com_676_pos	D-2-Aminobutyric acid	C4H9NO2	103.12	0.947	Organic Acid And Its Derivatives	"2623-91-8"	5196000	4596000	7113000	5039000	3720000	5145000	4707000	4830000	4507000	6385000	6859000	6622000	6084000	5729000	5249000	5688000
Com_677_pos	DL-Norvaline	C5H11NO2	117.15	1.068	Amino Acid And Derivatives	"760-78-1"	64280000	45690000	59660000	40450000	25240000	43780000	27710000	40460000	24640000	29160000	34550000	31855000	44950000	38030000	44650000	39880000
Com_678_pos	2-Amino-4-(methylthio)butyric acid	C5H11NO2S	149.211	1.46	Amino Acid And Derivatives	"59-51-8"	6308000	6463000	8409000	5884000	2671000	5184000	3275000	5047000	9419000	6153000	6926000	6539500	4784000	3652000	4691000	3811000
Com_679_pos	L-serine	C3H7NO3	105.093	0.846	Amino Acid And Derivatives	"56-45-1"	2276000	1978000	1756000	1238000	1456000	1374000	1618000	1707000	993500	1428000	1545000	1486500	1086000	996000	993400	946900
Com_680_pos	L-2-Aminoadipic acid	C6H11NO4	161.069	0.93	Amino acids and derivatives	"542-32-5"	5337000	3158000	4284000	3075000	2670000	3561000	2809000	2634000	2182000	3346000	3804000	3575000	3081000	3066000	2756000	2752000
Com_681_pos	2-alpha-Linolenoyl-glycerol	C21H36O4	352.261	11.17	Glycerolipids	"55268-58-1"	232500	153600	190400	71360	46160	113400	126300	107500	44550	134600	172600	153600	65630	45760	49760	57850
Com_682_pos	Turanose	C12H21O11Na	364.078	0.95	Carbohydrates And Its Derivatives	"547-25-1"	217200000	187200000	171100000	185400000	182200000	196900000	198500000	140300000	173500000	231000000	207900000	219450000	169600000	162100000	225500000	162700000
Com_683_pos	Acetylcholine	C7H16NO2	146.118	1.02	Cholines	"60-31-1"	5137000	7960000	20290000	15260000	11300000	13970000	9624000	9377000	8420000	17550000	15030000	16290000	12140000	11390000	7440000	10510000
Com_684_pos	L-Leucyl-L-phenylalanine	C15H22N2O3	278.163	6.25	Amino acids and derivatives	"56217-82-4"	26680	27160	31460	20490	19330	28860	25940	25180	17520	12860	18760	15810	19740	20910	17110	21620
Com_685_pos	2-Aminoisobutyric acid	C4H9NO2	103.063	0.82	Amino acids and derivatives	"62-57-7"	71030000	64950000	100700000	73530000	59260000	72340000	68140000	68960000	63210000	92120000	99520000	95820000	85720000	77480000	75740000	76060000
Com_686_pos	N-(2-Hydroxyethyl)iminodiacetic acid	C6H11NO5	177.155	1.02	Organic Acid And Its Derivatives	"93-62-9"	4706000	7571000	4673000	2557000	3127000	3186000	4112000	2714000	1209000	3483000	2933000	3208000	4450000	4233000	3985000	4116000
Com_687_pos	Methional	C4H8OS	104.171	0.84	Carbonyl compounds	"3268-49-3"	3784000	3669000	5596000	4090000	3243000	3998000	3772000	3824000	3614000	5095000	5440000	5267500	4799000	4364000	4018000	4176000
Com_688_pos	Maltotriitol	C18H34O16	506.453	1.07	Sugar Alcohols	"32860-62-1"	7482000	5989000	6612000	5529000	4875000	5749000	4898000	3961000	4042000	6902000	7022000	6962000	12230000	10470000	12770000	11830000
Com_689_pos	Lycoperodine	C12H12N2O2	216.236	5.47	Indoles and derivatives	"42438-90-4"	4807000	5184000	11130000	2193000	2722000	2583000	6538000	8118000	4256000	4858000	5645000	5251500	2241000	2039000	2011000	1867000
Com_690_pos	L-Valine	C5H11NO2	117.146	1.2	Amino Acid And Derivatives	"72-18-4"	4567000	2975000	3944000	2658000	1695000	3068000	2055000	2852000	1800000	1973000	2533000	2253000	3031000	2854000	2937000	2907000
Com_691_pos	2,6-Diaminooimelic Acid	C7H14N2O4	190.197	0.94	Organic Acid And Its Derivatives	"583-93-7"	554200	645300	602100	294000	138500	222200	599400	891500	491600	188700	440200	314450	3669000	3168000	3336000	3212000
Com_692_pos	iP9G	C16H23N5O5	365.384	1	Phytohormones	"83087-94-9"	8221000	4579000	7637000	6394000	7386000	7696000	7237000	5287000	6183000	8137000	8974000	8555500	5916000	5661000	6718000	6332000
Com_693_pos	Spermine	C10H26N4	202.34	0.71	Polyamine	"71-44-3"	109500	110800	226800	111800	62160	134700	60080	50750	46330	156200	177000	166600	1047000	969600	981800	1017000
Com_694_pos	Phenylacetylglutamine	C13H16N2O4	264.277	0.94	Amino Acid And Derivatives	"28047-15-6"	53310	48970	88660	40670	24270	56860	28520	29480	13630	60960	81570	71265	112500	57810	56630	63600
Com_695_pos	Urea	CH4N2O	60.055	0.93	Organic Acid And Its Derivatives	"57-13-6"	1785000	1165000	1415000	917900	751500	1087000	1463000	1630000	860600	676100	704700	690400	488200	429400	426400	427900
Com_696_pos	p-Aminobenzoate	C7H7NO2	137.136	4.45	Benzoic acids and derivatives	"150-13-0"	196000	95170	186500	70320	81100	55130	99900	75850	16280	97120	222500	159810	195400	169100	162200	150000
Com_697_pos	Dihydroactindiolide	C11H16O2	180.243	5.51	Lactones	"17092-92-1"	187500	143200	333300	118200	115300	100200	72930	161400	133100	294600	439000	366800	67470	89100	63650	84960
Com_698_pos	Coumalic acid	C6H4O4	140.094	0.72	Organic Acid And Its Derivatives	"500-05-0"	1066000	1263000	1666000	567700	535000	641300	576100	645600	238300	979700	1495000	1237350	547600	697000	954000	872800
Com_699_pos	Octadecadien-6-ynoic acid	C18H28O2	276.2	12.1	Fatty Acyls		2414000	1097000	954600	1015000	370500	703600	1042000	1441000	550900	888000	2230000	1559000	526400	475900	408500	419600
Com_701_pos	iP7G		365.2	1	Phytohormones		35890000	28710000	19450000	29950000	28150000	31970000	24820000	26050000	26350000	40240000	30140000	35190000	23800000	22950000	19420000	21520000
Com_702_pos	Lysine butyrate	C10H22N2O4	234.1	0.89	Amino Acid And Derivatives	"80407-71-2"	4518000	2604000	1212000	5485000	485600	1301000	596600	7117000	669300	2289000	5791000	4040000	2081000	2630000	2882000	2098000
Com_703_pos	Feruloylputrescine	C14H20N2O3	264.1	5.04	Cinnamic acids and derivatives	"501-13-3"	26140	9394	44050	17420	6297	9.92116	13240	25550	5887	21550	43970	32760	78070	61280	56940	55550
Com_704_pos	N'-Feruloyl putrescine	C14H20N2O3	264.1	5.1	Phenolamides		11450	6625	18770	7705	6211	7871	9.0182	12420	9.35372	9.91054	24570	12290	23280	27890	22580	18070
Com_705_pos	trans-zeatin 9-O-glucoside	C16H23N5O6	381.1	4.49	Phytohormones		9.66448	29410	72410	27650	30700	3552	2242	9102	9131	69480	56310	62895	31710	30330	28710	37420
Com_706_pos	pteroside A	C21H30O8	410.464	5.73	Carbohydrates And Its Derivatives	"35910-15-7"	581600	672300	973100	918300	437700	756100	1001000	758100	511200	982600	797900	890250	851800	747700	741300	697800
Com_707_pos	Uridine	C9H12N2O6	244.2	1.86	Nucleotide And Its Derivates	"58-96-8"	1241000	659900	1350000	676600	711700	811500	676800	921300	626700	1407000	2957000	2182000	1388000	1441000	992700	1319000
Com_709_pos	Alanine	C3H7NO2	89.094	0.86	Amino Acid And Derivatives	"338-69-2"	5077000	3227000	4920000	3099000	2760000	3458000	2581000	2496000	1647000	4094000	4046000	4070000	4753000	4322000	4226000	4473000
Com_710_pos	Yangonin	C15H14O4	258.269	10.56	Phenylpropanoids and polyketides	"500-62-9"	9.75917	9.45007	10370	31900	12620	8135	9.00157	6851	9.52401	9.47362	170700	85354.7	15470	9917	17680	14290
Com_711_pos	L-5-Hydroxytryptophan	C11H12N2O3	220.22	3.05	Indoles and derivatives	"4350-09-8"	15810	9.35372	20990	13970	2702	9.66448	9.11294	9.04367	7245	27590	25710	26650	74420	62920	60290	18040
Com_712_pos	Nepsilon-Acetyl-L-lysine	C8H16N2O3	188.22	1.304	Amino Acid And Derivatives	"692-04-6"	102200	67890	76260	39840	9.92116	17190	31180	131300	35060	61700	109200	85450	182100	174200	230000	118000
Com_713_pos	N-Methylsarcosine	C4H9NO2	103.12	0.9	Amino Acid And Derivatives	"1118-68-9"	30820000	29450000	45660000	32170000	25290000	32850000	29650000	29940000	27890000	40080000	43630000	41855000	38490000	35030000	32720000	33540000
Com_714_pos	3-Amino-2-methylpropanoic acid	C4H9NO2	103.12	0.931	Amino Acid And Derivatives	"144-90-1"	3205000	3020000	2886000	2107000	1626000	2233000	1697000	2160000	1995000	3653000	2828000	3240500	2330000	2131000	1931000	2019000
Com_715_pos	H-Gly-Pro-OH	C7H12N2O3	172.18	1.035	Amino Acid And Derivatives	"704-15-4"	132000	118400	140200	113900	77490	115900	72700	109200	61230	116000	124400	120200	242100	244700	151400	204000
Com_716_pos	L-Homocitrulline	C7H15N3O3	189.21	0.972	Amino Acid And Derivatives	"1190-49-4"	297600	269700	226400	169900	147700	151400	179700	177000	108000	162500	266400	214450	342600	245200	245100	311800
Com_717_pos	L-Glutamic acid	C5H9NO4	147.13	0.886	Amino Acid And Derivatives	"56-86-0"	193100000	157100000	225800000	192400000	134800000	203100000	120200000	121500000	108300000	169200000	191800000	180500000	204400000	194300000	213100000	188700000
Com_718_pos	H-Abu-OH	C4H9NO2	103.12	0.947	Amino Acid And Derivatives	"1492-24-6"	9505000	8413000	13000000	8991000	7255000	9268000	8584000	8815000	8177000	11700000	12990000	12345000	11100000	10590000	9548000	9857000
Com_719_pos	Nortanshinone	C17H12O4	280.274	15.76	Quinones	"97399-70-7"	73330	88520	107900	76940	93300	73920	91190	74270	87210	65080	97220	81150	79210	73510	85840	71210
Com_720_pos	Gallacetophenone	C8H8O4	168.042	4.69	Ketones	"528-21-2"	624400	611300	1794000	539300	422900	290900	491900	427700	321500	1203000	1024000	1113500	2113000	1704000	710700	645000
Com_721_pos	Isofraxetin	C10H8O5	208.037	10.84	Coumarins and derivatives	"50656-75-2"	37200	21500	153600	29420	20100	35340	33890	19620	35350	111500	29190	70345	35620	31430	28860	24290
Com_722_pos	N6-(2-Hydroxyethyl)adenosine	C12H17N5O5	311.123	4.7	Nucleotide And Its Derivates	"4338-48-1"	282900	184300	304500	218600	202100	258900	156300	279200	242100	426700	611900	519300	156500	150500	119200	148100
Com_723_pos	Demissidine	C27H45NO	399.35	11.06	Alkaloids and derivatives	"474-08-8"	1875000	2425000	2876000	1897000	1283000	1700000	2309000	2454000	1617000	1935000	1650000	1792500	2559000	1995000	1895000	2033000
Com_724_pos	N-Methyl-Trans-4-Hydroxy-L-Proline	C6H11NO3	145.074	0.91	Amino acids and derivatives	"4252-82-8"	5058000	5743000	6193000	4151000	3324000	4966000	3803000	3509000	2935000	5984000	4849000	5416500	161000000	147500000	146400000	150300000
Com_725_pos	2,6-Dimethoxybenzoquinone	C8H8O4	168.042	4.69	Quinones	"530-55-2"	766400	601300	1758000	454900	435100	297200	466500	466800	302600	1067000	1155000	1111000	2087000	1550000	678200	733000
Com_726_pos	Erucamide	C22H43NO	337.583	15.77	Fatty Acyls	"112-84-5"	187400	9.92116	142900	139200	216300	129800	176100	179700	174400	84420	216000	150210	154900	194300	179900	126700
Com_727_pos	1-Hexadecanol	C16H34O	242.441	5.25	Fatty Acyls	"36653-82-4"	9.43915	13260	21320	9.47362	9.00157	16410	44550	9.52401	36270	9.75917	9.45007	9.60462	49370	46690	60050	47230
Com_728_pos	1-Monopalmitin	C19H38O4	330.503	11.26	Fatty Acyls	"19670-51-0"	60320	99660	131200	43510	53690	61800	48220	53440	50210	53390	164000	108695	52680	51790	45050	51040
Com_729_pos	Hypoxanthine-9-beta-D-Arabinofuranoside	C10H12N4O5	268.226	2.58	Nucleotide And Its Derivates	"7013-16-3"	7505000	5129000	7302000	4616000	3296000	5278000	4282000	4104000	2784000	7765000	7121000	7443000	7644000	6460000	6689000	5287000
Com_730_pos	Indole-3-acetamide	C10H10N2O	174.199	0.82	Indoles and derivatives	"879-37-8"	9308000	5693000	17550000	11130000	6403000	11030000	3819000	6784000	8797000	6587000	9034000	7810500	3943000	3716000	3542000	3764000
Com_731_pos	Indole-3-Carboxaldehyde	C9H7NO	145.158	7.33	Indoles and derivatives	"487-89-8"	861300	790300	844300	534000	526200	491400	801100	1019000	393200	693600	648300	670950	350700	356100	321300	317200
Com_732_pos	dUDP	C9H14N2O11P2	388.162	7.17	Nucleotide And Its Derivates	"4208-67-7"	14290	17090	26040	7897	2307	3933	10140	7389	5078	23920	20280	22100	5912	9845	7832	4964
Com_733_pos	Salicylamide	C7H7NO2	137.048	0.92	Phenolamine	"65-45-2"	9.25009	9.91054	9.0182	9.66448	9.11294	9.04367	9.43915	15490	9.75917	17300	9.35372	8654.68	1348000	1152000	1026000	1155000
Com_734_pos	Luteolin-4'-O-glucoside	C21H20O11	448.101	6.8	Flavonoids	"6920-38-3"	9319000	13840000	9.95373	1997000	2841000	1398000	8969000	9148000	2590000	2276000	3142000	2709000	1912000	2033000	1743000	1717000
Com_735_pos	2-Methylcinnamic acid	C10H10O2	162.185	5.53	Cinnamic acids and derivatives	"2373-76-4"	31920	9.35372	9.66448	9.04367	9.43915	27230	9.75917	51120	9.45007	9.11294	81700	40854.6	100000	92800	79210	100600
Com_736_pos	Geranylacetone	C13H22O	194.313	5.34	Terpenoids	"3796-70-1"	1552000	1780000	2333000	9.92116	522300	42290	715400	314000	430800	1393000	2524000	1958500	6412000	6368000	5744000	5615000
Com_737_pos	alpha-Ionone	C13H20O	192.297	1.86	Terpenoids	"127-41-3"	855600	482800	706900	478600	286100	536800	303200	408100	327500	422300	495500	458900	448800	364900	385700	331800
Com_738_pos	Solanidine	C27H43NO	397.636	0.96	Steroids and steroid derivatives	"80-78-4"	517100	543800	1136000	715800	453500	581300	426600	800000	554400	556100	683400	619750	709200	616400	843700	761600
Com_739_pos	Sorbic acid	C6H8O2	112.127	6.72	Fatty Acyls	"110-44-1"	2793000	2379000	4549000	1210000	1331000	1269000	2580000	2412000	1445000	3358000	2558000	2958000	1076000	970000	1049000	1024000
Com_740_pos	Phenylethanolamine	C8H11NO	137.084	2	Amines	"7568-93-6"	40610	57740	39880	31540	29900	20280	45530	37390	24140	30430	103100	66765	26570	28150	29350	24130
Com_741_pos	1-Methylpiperidine-2-carboxylic acid	C7H13NO2	143.095	0.99	Amino acids and derivatives	"7730-87-2"	1136000	1245000	2010000	1533000	837400	1076000	1222000	5747000	919800	2213000	3843000	3028000	2515000	2357000	2283000	2307000
Com_742_pos	Sinapoyl quinic acid			13.55	Organic Acid And Its Derivatives		18020	22200	22060	12750	12740	34050	24220	19920	11180	9948	29570	19759	19570	13120	8006	16050
Com_743_pos	N-p-Coumaroylputrescine	C13H18N2O2	234.29	4.91	Cinnamic acids and derivatives		29460	46970	43100	112300	51660	154100	5277	21290	10790	54510	669700	362105	50470	40940	45080	50500
Com_744_pos	N-Feruloylputrescine	C14H20N2O3	264.32	5.22	Cinnamic acids and derivatives		7487	11770	31600	17620	7216	9.35372	4963	22290	6885	9.0182	29860	14934.5	50060	39000	44850	27180
Com_745_pos	MAG (18:3)	C21H36O4	352.2	12.12	Glycerolipids		258500	253200	549700	138700	89150	114500	183700	232400	99670	212900	361800	287350	67490	70790	66000	41970
Com_746_pos	LysoPC 20:4	C28H50NO7P	543.4	12.69	Phospholipid		587100	1427000	2740000	592800	461400	553000	299200	519100	621000	2589000	5505000	4047000	1644000	1895000	1894000	1866000
Com_747_pos	LysoPC 15:1	C23H46NO7P	479.1	11.45	Phospholipid		9.47362	9.00157	8281	4226	9.52401	9.18759	9.29274	5612	9.95373	2999	6749	4874	9067	6756	3073	10070
Com_748_pos	LysoPC 15:0	C23H48NO7P	481.3	11.94	Phospholipid		52120	78410	148800	42640	42140	62090	61270	43040	27310	86980	158000	122490	57110	60940	48940	51480
Com_750_pos	Octadeca-11E,13E,15Z-trienoic acid	C18H30O2	278.2	13.5	Fatty Acyls	"25575-00-2"	1650000	1597000	1169000	2462000	1080000	2891000	1389000	1407000	1406000	1524000	4207000	2865500	962500	891200	683900	828600
Com_751_pos	LysoPC 10:0	C18H38NO7P	411.3	6.25	Phospholipid		9079	10910	9.25009	9.91054	3730	8173	11980	7494	7427	7901	10670	9285.5	19300	4628	11080	10190
Com_752_pos	Cocamidopropyl betaine	C19H38N2O3	342.1	9.91	Alkaloids and derivatives	"86438-79-1"	45420	38070	44430	37240	43660	45950	45200	39870	48820	55810	89720	72765	38020	46600	45820	58010
Com_753_pos	Phloretin	C15H14O5	274.27	8.598	Chalcones and dihydrochalcones	"60-82-2"	219300	137200	171600	25790	26390	28880	135700	94160	24830	131000	137400	134200	46610	32500	25850	31030
Com_754_pos	Hecogenin	C27H42O4	430.628	6.08	Flavonoids	"467-55-0"	54460	94920	9.29274	8488	16200	10300	150600	68030	14130	19950	30650	25300	27000	7340	37880	21320
Com_755_pos	Pratensein-7-O-glucoside	C22H22O11	462.41	6.86	Isoflavonoids	"36191-03-4"	477100	568200	9.47362	553100	147100	385100	167900	189000	60490	520500	146300	333400	270800	326200	245000	300800
Com_756_pos	Petunidin 3-O-glucoside	C22H23O12	479	0.98	Anthocyanins	"71991-88-3"	373100	424300	525900	381600	338400	303000	279800	249300	288500	407200	467200	437200	397500	304800	350200	337600
Com_757_pos	Methyl indole-3-acetate	C11H11NO2	189.21	9.342	Phytohormones	"1912-33-0"	174000	9.18759	169700	117200	81440	107400	12320	19920	19270	160700	285800	223250	30020	57180	34180	38380
Com_758_pos	Angelol K	C20H24O7	376.406	11.12	Coumarins and derivatives	"169736-93-0"	500600	557600	714900	522400	327400	388900	529000	602600	455300	532500	411400	471950	706900	631000	501500	472100
Com_759_pos	Angelol A	C20H24O7	376.406	11.11	Coumarins and derivatives	"19625-17-3"	135900	148600	172600	128300	91030	103600	135700	153000	114500	133000	92280	112640	183900	178600	140900	128200
Com_760_pos	Paeonol	C9H10O3	166.177	4.08	Ketones	"552-41-0"	1783000	914500	1604000	915600	601000	978400	597500	778100	573600	1087000	847100	967050	1537000	1331000	1366000	1339000
Com_761_pos	Sequoyitol	C7H14O6	194.182	11.63	Alcohols and polyols	"523-92-2"	972800	1197000	1090000	1045000	1231000	953900	1399000	1015000	1130000	821200	1065000	943100	1730000	1170000	1194000	980100
Com_762_pos	trans-3-Hydroxy-L-proline	C5H9NO3	131.13	2.14	Amino Acid And Derivatives	"4298-08-2"	4713000	3124000	4373000	3467000	2314000	3635000	2938000	4961000	3266000	2800000	3695000	3247500	8493000	7097000	7252000	6157000
Com_763_pos	Val-Ser	C8H16N2O4	204.224	1.01	Amino Acid And Derivatives	"13588-94-8"	816000	811600	1119000	644400	498300	757200	674400	628400	488200	727200	788600	757900	1176000	1149000	1059000	1147000
Com_764_pos	alpha-Keto-gamma-(methylthio)butyric acid	C5H8O3S	148.18	13.57	Organic Acid And Its Derivatives	"583-92-6"	573100	393400	591400	522300	934500	769500	484000	311500	538200	435900	738800	587350	310300	310400	385400	515200
Com_765_pos	4-Acetamidobutyric Acid	C6H11NO3	145.156	1.03	Amino Acid And Derivatives	"3025-96-5"	2216000	2851000	6126000	5874000	4039000	6134000	4314000	3154000	3182000	6743000	5401000	6072000	4281000	3740000	2902000	3178000
Com_766_pos	Gentiobiose	C12H22O11	342.297	1	Carbohydrates And Its Derivatives	"554-91-6"	213500	154700	156900	83740	121000	141700	177500	148700	99670	227800	172800	200300	276200	249100	248800	295500
Com_767_pos	alpha-Nicotinamide adenine dinucleotide	C21H27N7O14P2	663.425	1.04	Nucleotide And Its Derivates	"7298-93-3"	54880	22960	34590	15850	14420	22370	52690	24000	25560	28740	37830	33285	68130	81990	71370	164600
Com_768_pos	Toringin	C21H20O9	416.378	6.23	Flavones and Flavonols	"1329-10-8"	7991	2546	4491	59790	4294	93100	9.11294	9.04367	9.43915	12010	16020	14015	23350000	20850000	19830000	20660000
Com_769_pos	N-Methylnicotinamide	C7H8N2O	136.151	1.84	Pyridines and derivatives	"114-33-0"	23770	18400	21720	23080	16360	11650	11960	41960	14050	23660	17020	20340	26560	12640	10620	12170
Com_770_pos	Arecoline	C8H13NO2	155.197	1.24	Alkaloids and derivatives	"63-75-2"	7121	9004	9.11294	9.43915	9.75917	9.45007	9.47362	8462	4766	9.04367	7563	3786.02	19970	30180	22720	20400
Com_771_pos	Glucosamine	C6H13NO5	179.173	0.793	Carbohydrates And Its Derivatives	"3416-24-8"	328700	642000	594800	222800	97370	180400	264500	433500	97750	229900	487700	358800	410100	316500	262500	283300
Com_772_pos	Stachydrine	C7H13NO2	143.18	1.008	Amino Acid And Derivatives	"471-87-4"	704000	836400	1169000	1054000	526200	660100	819400	4740000	569400	1768000	2626000	2197000	1205000	1179000	961600	1131000
Com_773_pos	tZROG	C21H31N5O10	513.498	5.2	Phytohormones	"62512-97-4"	88310	81570	134400	73090	47500	74670	18690	55620	37870	154200	204600	179400	47030	26390	33750	35160
Com_774_pos	Tuberonic acid hexoside	C18H28O9	388.41	5.89	Carbohydrates And Its Derivatives		57250	59970	124600	95140	125400	130200	119900	76520	57000	135900	107500	121700	68430	81170	79220	58440
Com_775_pos	Tricin O-malonylhexoside	C26H26O15	578.47	7.5	Flavonoids		5938	9.45007	9.47362	9.52401	9.18759	9.29274	9.95373	2728	9.55978	6218	9.00157	3113.5	63550	64080	35070	36830
Com_776_pos	Kolavic acid	C20H30O4	334.45	5.81	Terpene	"26380-58-5"	9.66448	5045	13590	3660	9.04367	9.43915	9.75917	9.45007	9.47362	4431	9.11294	2220.06	89270	96940	76520	83430
Com_777_pos	C-hexosyl-apigenin O-hexosyl-O-hexoside	C33H40O20	756.66	0.98	Flavonoids		5136	9119	4757	9.92116	9416	9.25009	6336	9.91054	9.0182	18440	5750	12095	13170	8449	7908	22630
Com_778_pos	5-O-Caffeoylshikimic acid	C16H16O8	336.293	11.63	Cinnamic acids and derivatives	"180981-12-8"	4613	10770	13360	9.00157	9.52401	9.18759	9.29274	9.95373	9.55978	11770	9.47362	5889.74	1369000	1268000	1291000	1291000
Com_779_pos	LysoPC 16:0 (2n isomer)	C24H50NO7P	495.33	12.55	Phospholipid		33760000	74430000	124800000	33950000	23530000	47960000	26770000	22280000	16460000	49370000	124100000	86735000	35420000	33650000	30860000	32160000
Com_780_pos	LysoPC 14:0 (2n isomer)	C22H46NO7P	467.3	11.36	Phospholipid		90320	131900	164300	65060	45080	91300	108200	75040	27710	98090	200800	149445	192100	147300	129800	142600
Com_781_pos	LysoPC 18:0	C26H54NO7P	523.36	13.8	Phospholipid		9227000	51670000	94100000	18900000	7846000	19840000	10260000	10850000	10190000	16500000	92130000	54315000	7678000	7466000	6734000	6594000
Com_782_pos	Asp-phe	C13H16N2O5	280.106	5.12	Amino Acid And Derivatives	"13433-09-5"	39500	23730	46830	24680	18190	21630	14240	12660	8890	32620	31640	32130	67750	57940	58340	65870
Com_783_pos	6-Aminocaproic acid	C6H13NO2	131.095	2.07	Fatty Acyls	"60-32-2"	5285000	3576000	4989000	3979000	2539000	4071000	3305000	5683000	3667000	3124000	4195000	3659500	9539000	8113000	8372000	7145000
Com_784_pos	2-Phenylethylamine	C8H11N	121.18	4.584	Amines	"64-04-0"	28250	32670	35020	10560	7658	10090	17670	30000	7996	18020	13030	15525	28410	17360	28500	19010
Com_785_pos	Oxidized glutathione	C20H32N6O12S2	630.646	1.06	Amino Acid And Derivatives	"121-24-4"	1456000	1460000	1545000	1181000	840600	980200	454800	282400	247100	1910000	1434000	1672000	1348000	1220000	1166000	1486000
Com_786_pos	Glu-Glu	C10H14N2O7	276.243	0.99	Amino Acid And Derivatives	"3929-61-1"	51130	102400	67940	70640	52200	50040	64140	53740	49360	73580	75390	74485	109200	111100	58160	62000
Com_787_pos	DL-Glutamine	C5H10N2O3	146.14	0.84	Amino Acid And Derivatives	"6899-04-3"	60710000	41680000	65260000	37850000	19420000	42870000	28200000	43390000	39850000	15320000	26950000	21135000	24950000	23470000	25450000	24920000
Com_788_pos	VitaMin U	C6H14ClNO2S	199.7	0.75	Vitamins	"3493-12-7"	1847000	2431000	3012000	970800	1406000	564100	3293000	6261000	1649000	657200	1594000	1125600	636400	706000	630900	677200
Com_789_pos	L-lysine	C6H14N2O2	146.19	0.74	Amino Acid And Derivatives	"56-87-1"	67140000	44120000	71680000	41760000	21230000	47020000	32530000	46670000	44710000	18700000	32230000	25465000	30780000	28490000	29410000	28570000
Com_790_pos	Thiamine	C12H17N4OS+	265.354	0.81	Vitamins	"70-16-6"	1077000	544800	1340000	941900	806000	799800	308400	496200	620600	1901000	1792000	1846500	1297000	1203000	1166000	1196000
Com_791_pos	Eicosapentaenoic Acid	C20H30O2	302.451	13.92	Fatty Acyls	"10417-94-4"	32410	21180	27900	35070	31910	28610	20460	30330	23230	21910	34400	28155	21910	32490	28410	34180
Com_792_pos	Sedoheptulose Anhydride	C7H12O6	192.167	10.15	Carbohydrates And Its Derivatives	"469-90-9"	1647000	1584000	1484000	1730000	1748000	1772000	1612000	1551000	1668000	1494000	1549000	1521500	2231000	1645000	1526000	1556000
Com_793_pos	L-Kynurenine	C10H12N2O3	208.21	3.821	Carbonyl compounds	"2922-83-0"	403100	274100	563700	320900	209100	294300	169600	321600	125300	477800	612500	545150	162000	137900	136900	87800
Com_794_pos	Kynurenic acid	C10H7NO3	189.17	5.296	Quinolines and derivatives	"492-27-3"	178800	146000	247600	104700	97340	98550	56700	115400	60530	268700	530300	399500	131600	107900	126900	115500
Com_795_pos	Phe-Phe	C18H20N2O3	312.363	6.51	Amino Acid And Derivatives	"2577-40-4"	23770	14660	19620	6209	5636	4741	18770	13740	9.0182	6401	10200	8300.5	12010	16820	8653	8123
Com_796_pos	beta-Nicotyrine	C10H10N2	158.2	4.91	Alkaloids and derivatives	"487-19-4"	959200	819500	1887000	845600	630600	716600	642200	1001000	659200	1272000	1733000	1502500	1007000	809200	877100	831000
Com_797_pos	delta-Hexanolactone	C6H10O2	114.142	1	Lactones	"823-22-3"	445100	388900	522200	471300	400100	398500	404700	340300	281100	517800	569500	543650	806600	632900	515600	425200
Com_798_pos	Scopine	C8H13NO2	155.19	0.87	Organoheterocyclic compounds	"498-45-3"	78610	63790	63800	37930	25870	60810	37240	55740	15430	42320	25970	34145	30450	50910	28670	43070
Com_799_pos	Vitamin D2	C28H44O	396.648	1.05	Vitamins	"50-14-6"	18350	18550	9114	16740	21610	29620	15550	24080	16260	29340	28190	28765	27150	22600	29450	25930
Com_800_pos	Xanthurenic acid	C10H7NO4	205.167	5.06	Quinolines and derivatives	"59-00-7"	822000	741200	1758000	671800	474200	561100	583700	715900	665300	1166000	1547000	1356500	835600	719900	736900	687500
Com_801_pos	Yamogenin	C27H42O3	414.621	0.9	Steroids and steroid derivatives	"512-06-1"	32290	9.92116	20010	10630	7202	9.25009	24580	38270	13490	33100	39910	36505	23490	5603	24350	36750
Com_802_pos	LPC(1-acyl 18:1)	C26H52NO7P	521.67	12.76	Phospholipid		12080000	39840000	54060000	15180000	11400000	16140000	7476000	7785000	14850000	37960000	84510000	61235000	37250000	35220000	33360000	33100000
Com_803_pos	LPC(1-acyl 18:2)	C26H50NO7P	519.65	12.18	Phospholipid		44190000	59770000	120600000	36620000	27370000	52400000	22660000	35870000	49980000	68640000	120800000	94720000	67250000	57870000	56060000	53500000
Com_804_pos	LPC(1-acyl 16:1)	C24H48NO7P	493.61	11.54	Phospholipid		316800	540900	486000	285000	290100	405400	442500	252900	163600	430900	1716000	1073450	371600	323100	324900	299100
Com_805_pos	LPC(1-acyl 16:2)	C24H46NO7P	491.6	10.99	Phospholipid		53380	43370	96560	53490	26250	53150	74340	50290	24130	53170	58850	56010	79310	70090	65660	60280
Com_806_pos	LPC(1-acyl 16:0)	C24H50NO7P	495.63	12.59	Phospholipid		18270000	39610000	76550000	18880000	12230000	27220000	14310000	12330000	8432000	26700000	73480000	50090000	20900000	17220000	17480000	15770000
Com_807_pos	Limocitrin O-hexoside	C23H24O13	508.43	0.97	Flavonoids		1868000	1492000	2441000	804500	838400	955600	553100	780700	396800	2920000	2576000	2748000	2463000	2758000	2108000	2394000
Com_808_pos	L-Homocystine	C8H16N2O4S2	268.354	2.5	Amino Acid And Derivatives	"626-72-2"	6612000	4311000	6465000	4014000	2881000	4633000	3891000	3700000	2493000	6750000	6207000	6478500	6585000	5700000	5857000	4660000
Com_809_pos	Imidazole-4-acetate	C5H6N2O2	126.1	0.96	Organoheterocyclic compounds	"645-65-8"	6871000	5320000	6902000	5009000	4165000	5078000	4869000	4746000	3799000	8013000	6836000	7424500	9837000	8970000	7799000	7714000
Com_810_pos	Nicotinic acid adenine dinucleotide	C21H28N7O14P2	663.2	1.04	Nucleotide and its derivates		32380	6900	37220	21240	5842	21900	15350	13270	4774	28140	40380	34260	60550	50850	25000	45130
Com_811_pos	Isoquinoline	C9H7N	129.1	4.87	Isoquinolines and derivatives	"119-65-3"	97260	111300	172100	124500	63220	69870	93690	101000	114100	148400	155600	152000	123600	97890	91110	105600
Com_812_pos	5-methoxyindole-3-carbaldehyde	C10H9NO2	175.1	11.35	Indoles and derivatives	"10601-19-1"	215300	218900	186000	199200	217000	187000	180800	181600	167500	206000	210400	208200	148500	176000	260500	187200
Com_813_pos	Apo-13-zeaxanthinone	C18H26O2	274.4	8.84	Ketones		559100	308500	394600	57000	48350	57010	269800	222500	47350	232300	274300	253300	108200	77510	69790	72380
Com_814_pos	Arabidopyl ketoadipic acid	C15H14O9	338.27	15.19	Organic Acid And Its Derivatives		73290	96620	129200	79140	31010	59100	23080	58670	31460	39530	122000	80765	73800	54730	62050	52150
Com_815_pos	Apigenin O-malonylhexoside			7.46	Flavonoids		147900	67870	27850	441900	9701	418700	9.92116	9.25009	9.91054	288000	121000	204500	174500000	171600000	142500000	153400000
Com_816_pos	B Eupalinolide	C24H30O9	462.49	1.11	Terpenoids	"877822-40-7"	9.92116	89980	149800	80750	39990	29510	79430	92340	21090	58270	196000	127135	79040	42040	50840	77600
Com_817_pos	Arabidopyl shikimic acid	C16H16O9	352.29	13.8	Alcohols and polyols		57890	74160	165100	90770	38570	51990	38730	76150	33030	49250	317500	183375	25590	23710	19400	17960
Com_818_pos	(-)-Borneol	C10H18O	154.249	1.06	Terpenoids	"464-45-9"	60620	27540	27740	4839	33730	18530	12170	41470	24020	30510	23830	27170	16890	10820	34300	14690
Com_819_pos	Daidzin	C21H20O9	416.111	6.18	Isoflavonoids	"552-66-9"	23540	9.66448	14880	82670	9.11294	95910	6664	9.04367	9.43915	19670	11190	15430	28810000	33170000	29530000	27670000
Com_820_pos	N-Formylkynurenine	C11H12N2O4	236.08	4.17	Carbonyl compounds	"1022-31-7"	219500	152500	278400	179700	99600	168000	139400	221000	89440	199800	228900	214350	91020	65520	72100	70360
Com_821_pos	Prunin	C21H22O10	434.121	7.02	Flavanones	"529-55-5"	9.75917	9.45007	36290	9.00157	9.52401	9.18759	42560	23230	25280	9.47362	15690	7849.74	59330	137700	80280	86020
Com_822_pos	Diethyl glutarate	C9H16O4	188.105	0.67	Fatty Acyls	"818-38-2"	1397000	1954000	2925000	916400	649500	1026000	908500	822800	304600	1220000	2505000	1862500	1777000	1426000	1319000	1424000
Com_824_pos	Methyl linolenate	C19H32O2	292.46	16.057	Fatty Acyls	"301-00-8"	758800	2235000	3589000	1363000	692400	1322000	442300	834400	373600	955300	5845000	3400150	593700	455600	532400	458100
Com_825_pos	Methyl linoleate	C19H34O2	294.47	13.221	Fatty Acyls	"112-63-0"	114300	71740	149700	75860	27200	33360	34070	77710	31570	96170	158700	127435	45420	28480	42520	33140
Com_826_pos	SDMA	C8H18N4O2	202.25	0.913	Amino Acid And Derivatives	"30344-00-4"	1850000	1753000	4014000	2089000	1420000	2233000	919000	1296000	1320000	1435000	3021000	2228000	1847000	1968000	1560000	1616000
Com_827_pos	IAA-Asp	C14H14N2O5	290.271	6.78	Phytohormones		9.11294	9.04367	9.43915	9.47362	9.00157	9.52401	9.18759	9.29274	9.95373	9.75917	9.45007	9.60462	895800	828900	832300	801900
Com_828_pos	IAA-Glu	C15H16N2O5	304.298	0.72	Phytohormones		13100	27190	39040	10990	9.45007	9.47362	4466	18950	9.00157	19630	36380	28005	48260	40800	48580	38050
Com_829_pos	Inosine-5'-monophosphate	C10H13N4O8P	348.206	1.05	Nucleotide And Its Derivates	"21214-07-3"	191900	154000	267400	159100	153700	145600	108400	191600	101000	311700	398400	355050	1005000	996100	809100	955000
Com_830_pos	Irisolidone 7-O-beta-d-glucoside	C23H24O11	476.43	0.97	Flavonoids	"6009-88-7"	24150	44930	34680	33590	28810	19350	26850	45300	15630	36180	23890	30035	55850	30040	20350	26820
Com_831_pos	Tryptamine	C10H12N2	160.22	5.205	Indoles and derivatives	"61-54-1"	15380	7996	24080	13820	5696	20830	10480	14770	12750	24110	20420	22265	15360	16100	5966	16610
Com_832_pos	5-Aminolevulinic acid	C5H9NO3	131.13	0.872	Carbohydrates And Its Derivatives	"106-60-5"	65880	79590	66940	31230	21530	34260	73450	46520	33610	62530	55730	59130	81660	81780	67950	79650
Com_833_pos	Isoferulic Acid	C10H10O4	194.18	7.008	Cinnamic acids and derivatives	"537-73-5"	109500	79980	450400	123000	102500	125000	62380	134500	45700	357300	281100	319200	347200	301200	286700	303000
Com_834_pos	(+)-Tetrandrine	C38H42N2O6	622.762	6.53	Alkaloids and derivatives	"518-34-3"	68940	97810	107500	68780	40860	76690	47480	44910	75880	84340	36660	60500	62880	37110	46160	72110
Com_835_pos	Dihydrokavain	C14H16O3	232.275	10.262	Phenylpropanoids and polyketides	"587-63-3"	29260	9.43915	9.75917	6880	9.00157	9.52401	9.18759	24450	9.29274	9.45007	9.47362	9.46185	35110	46690	22130	23340
Com_836_pos	Tabersonine	C21H24N2O2	336.427	7.828	Alkaloids and derivatives	"4429-63-4"	6958	5705	9.11294	9.04367	9.43915	9.75917	6158	5808	9.45007	16640	6739	11689.5	113900	133500	102100	57200
Com_837_pos	Homoplantaginin	C22H22O11	462.403	7.186	Flavonoids	"17680-84-1"	501100	827900	59540	1200000	408900	787700	201200	296900	165800	1509000	304700	906850	236500	253700	221500	241600
Com_838_pos	6-Hydroxy-4-methylcoumarin	C10H8O3	176.169	7.104	Coumarins and derivatives	"2373-31-1"	9.04367	26250	137700	9.43915	45840	32540	51750	40740	29190	112200	60000	86100	115400	100200	95540	110300
Com_839_pos	P-Aminohippuric Acid	C9H10N2O3	194.187	11.64	Organic Acid And Its Derivatives	"61-78-9"	14680	7337	20970	11150	9000	22150	6671	23190	14440	24190	24930	24560	25080	26760	9753	29390
Com_840_pos	Palmitoylethanolamide	C18H37NO2	299.492	14.41	Organic Acid And Its Derivatives	"544-31-0"	234300	518100	877300	261200	208000	314400	228900	215400	126900	368300	1302000	835150	131500	125800	129100	126000
Com_841_pos	Polygodial	C15H22O2	234.334	12.92	Terpene	"6754-20-7"	1252000	1192000	1195000	1096000	1230000	1208000	1175000	1188000	1092000	1184000	1098000	1141000	1337000	1206000	1315000	1190000
Com_842_pos	p-Nitroaniline	C6H6N2O2	138.124	2.02	Benzene and substituted derivatives	"100-01-6"	143500	81390	108700	110300	66280	92090	187800	118300	52690	110500	148900	129700	65980	89750	88970	82150
Com_843_pos	1,2-Benzenedicarboxylic acid	C8H6O4	166.131	4.11	Benzoic acids and derivatives	"88-99-3"	1916000	939000	1734000	969900	637400	996300	664400	800600	591000	1163000	932800	1047900	1718000	1440000	1480000	1413000
Com_844_pos	Phe-Pro	C14H18N2O3	262.304	5.58	Amino Acid And Derivatives	"7669-65-0"	49160	49410	51920	41860	29720	49530	35540	67370	41910	31600	59880	45740	257400	247400	257200	207600
Com_845_pos	p-Coumaraldehyde	C9H8O2	148.159	0.89	Phenylpropanoids and polyketides	"2538-87-6"	1792000	1289000	2282000	1668000	1104000	1755000	823600	931800	837600	1353000	1660000	1506500	1839000	1770000	1719000	1779000
Com_846_pos	(+-)-Baclofen	C10H12ClNO2	213.661	9.22	Amino Acid And Derivatives	"66514-99-6"	335300	243500	301700	268100	272300	275900	267800	283900	296300	321500	327700	324600	331700	323400	259900	321400
Com_847_pos	Pyridoxine di-O-hexoside			0.97	Vitamins		19280	7891	16240	5231	9.0182	4237	4197	7143	9.35372	16650	14950	15800	12280	20940	33960	38770
Com_848_pos	N-Hydroxyl-tryptamine	C10H12N2O	176.215	0.88	Amino Acid And Derivatives	"4761-34-6"	277600	216900	520400	348500	248300	400700	118200	157900	251200	236900	290900	263900	163800	134200	135200	136900
Com_849_pos	8-C-hexosyl chrysoeriol O-hexoside			0.92	Flavonoids		87400	178100	287600	116200	109100	117000	105300	76600	94670	143800	231100	187450	155400	144600	126500	130700
Com_850_pos	Azoxystrobin acid			10.49	Ethers		32530	37240	35030	37810	42220	34710	31040	32630	34240	45510	51160	48335	30440	25220	28720	37490
Com_851_pos	thiamine phosphate	C12H18ClN4O4PS	380.787	0.84	Nucleotide And Its Derivates	"532-40-1"	9.25009	7248	7756	9.91054	9.0182	8896	13490	10370	12930	5164	7051	6107.5	21270	18680	8828	25410
Com_852_pos	Lappaconitine	C32H44N2O8	584.7	7.37	Terpenoids	"32854-75-4"	9.45007	349100	350500	336300	139400	542300	371500	610200	302700	387700	399900	393800	950200	943200	933500	913900
Com_853_pos	LysoPC 20:2	C28H54NO7P	547.7	13.26	Phospholipid		273000	741900	1263000	301200	188400	381900	121100	128400	118900	353600	1375000	864300	108900	100000	97100	84530
Com_854_pos	p-Mulegone	C10H18O	154.249	18.25	Ketones	"89-80-5"	52090	36360	42100	46230	42910	59710	45370	59450	44380	28850	47150	38000	52800	41630	50300	46620
Com_855_pos	gamma-Glutamate-Cysteine	C8H14N2O5S	250.272	1.44	Amino Acid And Derivatives	"636-58-8"	9.92116	9.25009	9.91054	9.66448	9.11294	9.04367	9.43915	9.75917	9.45007	9.0182	9.35372	9.18596	143700	116000	63630	61800
Com_856_pos	gamma-Glu-Leu	C11H20N2O5	260.287	5.17	Amino Acid And Derivatives	"2566-39-4"	149300	123400	107000	76260	35340	110600	78600	142800	85260	42130	88400	65265	1410000	1319000	1272000	1188000
Com_857_pos	4-Hydroxybenzoate	C7H6O3	138.121	4.12	Benzoic acids and derivatives	"99-96-7"	349100	274300	475600	165500	182500	114600	275300	228200	133800	281100	494800	387950	153200	139700	106800	107500
Com_858_pos	2-Ethyl-3-hydroxy-4H-pyran-4-one	C7H8O3	140.14	1.15	Organoheterocyclic compounds	"4940-11-8"	107500	106100	133700	72170	66250	94670	128100	119700	47590	137100	139000	138050	963300	595600	583600	540200
Com_859_pos	Chrysoeriol 7-O-hexoside	C22H22O11	448.4	7.2	Flavonoids		496300	538000	58620	1073000	372300	534000	208100	307400	133900	1261000	371700	816350	269200	200200	151800	169500
Com_860_pos	Tricin 4'-O-(??-guaiacylglyceryl) ether O-hexoside	C33H36O16	688.639	7.4	Flavonoids		16730	9409	14510	9.47362	9.00157	14710	7558	14980	9.52401	7628	3883	5755.5	20800	19160	8101	16340
Com_861_pos	2'-O-methyladenosine	C11H15N5O4	281.268	4.14	Nucleotide And Its Derivates	"2140-79-6"	297700	309100	656700	408300	536700	475200	1013000	1313000	598500	507400	554400	530900	361700	307600	318100	290700
Com_862_pos	N-Acetyl-L-leucine	C8H15NO3	173.21	1.04	Amino Acid And Derivatives	"1188-21-2"	774200	819500	1303000	605400	435600	784900	700400	693600	408800	1047000	914300	980650	24090000	21130000	17940000	23670000
Com_863_pos	2-Phenylglycine	C8H9NO2	151.163	2.78	Amino Acid And Derivatives	"2835-06-5"	8556000	3525000	6720000	5015000	4503000	6358000	4615000	4093000	3184000	10680000	12080000	11380000	3274000	3082000	3143000	2564000
Com_864_pos	N-Acetyl-Dl-glutamic acid	C7H11NO5	189.166	1.84	Amino Acid And Derivatives	"5817-08-3"	668100	916700	644600	371300	270600	380800	164600	175400	141700	410000	335700	372850	458600	426700	478100	361300
Com_865_pos	N6-Succinyl Adenosine	C14H17N5O8	383.313	4.54	Nucleotide And Its Derivates	"4542-23-8"	1109000	898700	1739000	619600	653100	682500	562400	632800	208000	1306000	2205000	1755500	1476000	1182000	1231000	1197000
Com_866_pos	N-Acetyl-L-histidine	C8H11N3O3	197.191	1	Amino Acid And Derivatives	"2497-02-1"	386700	392500	378000	233500	133000	268200	118900	294500	116800	250300	201500	225900	187700	150500	254700	173700
Com_867_pos	(-)-trans-Carveol	C10H16O	152.233	0.73	Terpenoids	"2102-58-1"	27300	52290	58840	19510	28840	40960	30380	53800	9.45007	26100	45550	35825	54360	28920	26870	51270
Com_868_pos	2-Hydroxy-6-Aminopurine	C5H5N5O	151.126	2.76	Purines and purine derivatives	"3373-53-3"	9307000	3716000	6853000	5480000	4719000	6930000	4673000	4303000	3352000	10870000	12270000	11570000	3653000	3091000	3214000	2819000
Com_869_pos	Quinone	C6H4O2	108.021	0.93	Carbonyl compounds	"106-51-4"	3424000	2781000	3337000	2582000	2196000	2540000	2457000	2256000	2013000	3753000	3224000	3488500	4129000	3968000	3402000	3795000
Com_870_pos	Guanosine monophosphate	C10H14N5O8P	363.058	1.01	Nucleotide And Its Derivates		55150	49200	83630	25410	46040	28250	40860	73830	16750	118200	53620	85910	159700	179300	203200	210100
Com_871_pos	Lactucin	C15H16O5	276.1	0.67	Lactones	"1891-29-8"	220400	339300	681200	108700	68230	102300	66550	96300	20860	142400	473100	307750	483800	291100	208600	212900
Com_872_pos	DL-threitol	C4H10O4	122.058	0.67	Sugar alcohols	"6968-16-7"	2322000	3016000	4543000	1698000	1228000	1711000	1568000	1360000	628400	2005000	3748000	2876500	4757000	3719000	2050000	2279000
Com_873_pos	Enterodiol	C18H22O4	302.152	16.98	Lignans	"80226-00-2"	108300	132900	248200	146600	95370	116200	89020	93330	89640	114600	405900	260250	131200	130300	121000	116900
Com_875_pos	(5-L-Glutamyl)-L-amino acid	C8H14N2O5	218.09	1.01	Amino Acid And Derivatives	"5875-41-2"	278700	139300	176900	78470	77390	95270	256700	298700	69380	93700	178700	136200	239100	166400	249700	246100
Com_876_pos	Picolinic acid	C6H5NO2	123.11	1.467	Pyridines and derivatives	"98-98-6"	4856000	4544000	9435000	3212000	2545000	4400000	3230000	2422000	2676000	6753000	6277000	6515000	16520000	13570000	11020000	14060000
Com_877_pos	Isonicotinic acid	C6H5NO2	123.11	1.029	Vitamins	"55-22-1"	100200000	76500000	147800000	69070000	64270000	69100000	66390000	68240000	59680000	146400000	134200000	140300000	55890000	53830000	42300000	48410000
Com_878_pos	D-Arabitol	C5H12O5	152.15	0.926	Sugar Alcohols	"488-82-4"	298900000	246500000	327800000	306900000	262300000	304800000	188300000	261000000	287500000	260300000	285500000	272900000	201400000	195900000	186600000	192500000
Com_879_pos	5-Methylcytidine	C10H15N3O5	257.24	1.036	Nucleotide And Its Derivates	"2140-61-6"	45920	53520	94390	42710	29380	78950	58050	30500	33100	91410	80730	86070	50670	37180	39680	34190
Com_880_pos	6-Hydroxynicotinic acid	C6H5NO3	139.11	2.908	Pyridines and derivatives	"5006-66-6"	37950	12730	47980	32080	17000	36450	17290	37110	19160	44190	45880	45035	61720	55380	46320	52310
Com_881_pos	Docosanoic acid	C22H44O2	340.584	1.08	Fatty Acyls	"112-85-6"	163200	142300	148800	180800	160800	132400	189300	190300	158700	154100	147700	150900	97780	103600	87370	85140
Com_882_pos	DL-threo-beta-Methylaspartic acid	C5H9NO4	147.129	0.89	Amino Acid And Derivatives		58180	36740	64510	53060	42320	61320	40700	43300	37280	62320	66470	64395	155100	122000	115500	139300
Com_883_pos	D-Sorbitol	C6H14O6	182.172	0.89	Sugar Alcohols	"50-70-4"	761700	839700	1240000	342100	243800	370300	304800	330300	128600	498900	1051000	774950	724000	575300	653300	499700
Com_884_pos	Dl-2-Aminooctanoic Acid	C8H17NO2	159.226	1.23	Amino Acid And Derivatives	"644-90-6"	2241000	2387000	2251000	1718000	1037000	1933000	1703000	1442000	899200	2114000	1914000	2014000	1160000	1040000	1126000	1142000
Com_885_pos	Curcumol	C15H24O2	236.35	12.847	Terpenoids	"4871-97-0"	82450	32160	100900	61130	17530	21820	7881	55660	7686	22840	50430	36635	17360	12800	10950	16810
Com_886_pos	Synephrine	C9H13NO2	167.21	1.039	Phenols And Its Derivatives	"94-07-5"	9.75917	9.45007	9.47362	9.18759	7864	9.29274	17650	9.95373	9.55978	9.00157	9.52401	9.26279	10920	9992	14760	5793
Com_887_pos	Sesamin	C20H18O6	354.35	11.456	Lignans	"607-80-7"	9.75917	9.45007	9.47362	9.52401	9.18759	3026	9.29274	6148	9.95373	9.00157	1960	984.501	64000	104000	48700	34600
Com_888_pos	Kaempferol-3-O-rutinoside	C27H30O15	594.526	6.51	Flavonoids	"17650-84-9"	9.00157	6010	7201	1869	9.29274	9.95373	630200	243400	4013	9.52401	9.18759	9.3558	47800	34180	31720	39330
Com_889_pos	Pseudoephedrine	C10H15NO	165.235	4.88	Benzene and substituted derivatives	"90-82-4"	9974	17660	39750	9.35372	9.66448	16540	7271	7294	9.11294	30360	24890	27625	43160	58800	63710	36690
Com_890_pos	Sinapine	C16H24NO5	310.37	5.75	Cinnamic acids and derivatives	"18696-26-9"	9.43915	19250	22120	9.75917	9.45007	9.47362	9.00157	9.52401	19940	17530	12350	14940	31100	34570	32720	35510
Com_891_pos	Sattabacin	C13H18O2	206.28	6.12	Benzene and substituted derivatives	"169272-84-8"	155600	125300	245800	120100	108200	125300	43580	87800	44950	265300	273200	269250	168600	167300	139400	163900
Com_892_pos	S-Methyl-L-cysteine	C4H9NO2S	135.185	1.04	Amino Acid And Derivatives	"1187-84-4"	2485000	1521000	1855000	1559000	1075000	1664000	2037000	2041000	1233000	2220000	1682000	1951000	1467000	1233000	926000	982200
Com_893_pos	IBA	C12H13NO2	203.24	8.845	Phytohormones	"133-32-4"	19260	23970	33200	25180	26550	21620	25320	42580	36020	26120	30160	28140	25520	40300	27450	29920
Com_894_pos	3-Methylxanthine	C6H6N4O2	166.137	4.73	Purines and purine derivatives	"1076-22-8"	8058	9.43915	9.75917	9.00157	9.52401	4972	9.18759	9.29274	9.95373	9.45007	9.47362	9.46185	15290	7776	10090	4657
Com_895_pos	Tomatidenol	C27H43NO2	413.636	12.27	Steroids and steroid derivatives	"546-40-7"	58150	91460	65490	55130	42430	69180	121700	67030	70010	36630	71320	53975	80670	67610	99450	60240
Com_896_pos	8-C-hexosyl-apigenin O-hexosyl-O-hexoside			0.9	Flavonoids		8976	22550	15820	7549	9.92116	5351	9.25009	14130	9.91054	14700	11070	12885	35330	19440	29520	20050
Com_897_pos	Eriodictiol 6-C-hexoside 8-C-hexoside-O-hexoside			0.97	Flavonoids		22190	7884	11620	5279	13700	18990	6312	6293	7921	32290	9469	20879.5	20540	41500	13050	20020
Com_898_pos	Chrysoeriol O-malonylhexoside			7.51	Flavonoids		513700	589800	131600	1358000	194500	554500	65620	78040	117600	1100000	260900	680450	186700	208300	201700	220200
Com_899_pos	3'-Aenylic Acid	C10H14N5O7P	347.221	5.13	Nucleotide And Its Derivates	"84-21-9"	39130	15030	59830	10070	13020	9133	30990	36940	28270	35810	19210	27510	76110	64610	64080	61960
Com_900_pos	2-Deoxy-D-galactose	C6H12O5	164.156	0.69	Carbohydrates And Its Derivatives	"1949-89-9"	414500	538100	750500	245600	309800	395100	393500	412900	101100	373800	682700	528250	679900	463100	409300	698900
Com_901_pos	1-Methylguanosine	C11H15N5O5	297.267	4.04	Nucleotide And Its Derivates	"2140-65-0"	337200	208300	433500	355500	297200	493700	399400	352300	515700	514500	578700	546600	210400	233600	175300	110200
Com_902_pos	dAMP	C10H14N5O6P	331.222	1.47	Nucleotide And Its Derivates	"653-63-4"	321600	172800	505300	245700	221400	225500	175300	178200	195100	535700	617800	576750	313000	251600	257300	211000
Com_903_pos	Fustin	C15H12O6	288.252	5.89	Flavanones	"20725-03-5"	9000	9916	15210	9.43915	9.75917	9.45007	8650	3891	9555	9.04367	5288	2648.52	1059000	1245000	1033000	1045000
Com_904_pos	Tricin 7-O-hexoside	C23H24O12	492.436	7.63	Flavonoids		9.45007	11760	9.47362	9.00157	9.52401	8435	14160	9.18759	12670	10320	26780	18550	37250	27510	25540	21640
Com_905_pos	Nicotianamine	C12H21N3O6	303.312	0.86	Amino Acid And Derivatives	"34441-14-0"	8331000	6578000	5864000	6557000	4011000	6771000	5090000	3846000	3412000	9390000	7843000	8616500	22510000	20770000	24390000	20180000
Com_906_pos	Nicotinate ribonucleoside	C11H13NO6	255.224	1.04	Carbohydrates And Its Derivatives	"17720-18-2"	351800	185900	313100	213500	162600	530600	186800	114400	63220	742700	321200	531950	261100	343300	462300	385600
Com_907_pos	N-Feruloyltyramine	C18H19NO4	313.348	7.92	Phenols And Its Derivatives	"65646-26-6"	42670	82410	73360	48930	40380	13860	13890	362200	29200	43740	106700	75220	27750	17400	29390	25010
Com_908_pos	NG,NG-Dimethyl-L-arginine	C8H20Cl2N4O2	202.254	0.93	Amino Acid And Derivatives	"220805-22-1"	2048000	1753000	3627000	2096000	1365000	2176000	1186000	1449000	1265000	2497000	2948000	2722500	1754000	1677000	1602000	1484000
Com_909_pos	4-Nitrophenol	C6H5NO3	139.027	10.93	Phenols And Its Derivatives	"100-02-7"	9293000	8588000	7683000	8548000	8649000	7289000	7736000	7519000	8085000	8076000	8532000	8304000	6717000	7898000	8707000	7316000
Com_910_pos	Methylguanidine	C2H7N3	73.0971	0.84	Amines	"471-29-4"	68650	50360	55020	35590	35260	50400	29560	51580	26440	60070	58860	59465	91910	74730	109800	74530
Com_911_pos	Atractylenolide I	C15H18O2	230.3	13.035	Terpenoids	"73069-13-3"	41700	14540	57170	24060	13580	7452	8948	41950	4507	17910	80310	49110	20150	16020	7467	14960
Com_912_pos	Fargesin	C21H22O6	370.396	6.7	Lignans	"31008-19-2"	9.43915	7369	9.75917	9.47362	9.00157	9.52401	9.18759	6541	9.29274	7436	9.45007	3722.73	1009000	954800	964500	1040000
Com_913_pos	Ferulic acid O-hexoside	C16H20O9	356.32	5.86	Cinnamic acids and derivatives		5554	9.00157	16260	9.29274	9.95373	9.55978	10360	7778	5933	9.52401	9.18759	9.3558	35230	24520	30230	39130
Com_914_pos	Adenosine	C10H13N5O4	267.24	2.762	Nucleotide And Its Derivates	"58-61-7"	106000000	72790000	104700000	65600000	46320000	76190000	61940000	58150000	40580000	109000000	102000000	105500000	108200000	93250000	95300000	74820000
Com_915_pos	Muscone	C16H30O	238.41	15.95	Carbonyl compounds	"541-91-3"	4979	7471	21600	7084	5700	7056	9.25009	5465	6778	5621	36380	21000.5	4293	4744	5420	4018
Com_916_pos	Neotuberostemonine	C22H33NO4	375.508	11.1	Alkaloids and derivatives	"143120-46-1"	9283000	9699000	12180000	8370000	5795000	6553000	9589000	11260000	7452000	8793000	7217000	8005000	11770000	11130000	8723000	8650000
Com_917_pos	Valepotriate	C22H30O8	422.469	7.56	Terpenoids	"18296-44-1"	199800	381500	270000	176000	112100	154500	37500	73330	53630	230800	73220	152010	380300	365800	364800	366600
Com_918_pos	Methyl Nicotinate	C7H7NO2	137.14	0.96	Pyridines and derivatives	"93-60-7"	9.35372	9.66448	8513	12700	12320	9.43915	12750	9.75917	9.45007	9.11294	9.04367	9.07831	87520	119600	97190	116200
Com_919_pos	Butylphthalide	C12H14O2	190.238	1.15	Organoheterocyclic compounds	"6066-49-5"	9979	9.92116	18130	5948	9011	16060	9945	13950	9.25009	10120	7003	8561.5	15970	20860	19460	20300
Com_920_pos	N'-Nitrosoanabasine	C10H13N3O	191.23	5.006	Alkaloids and derivatives	"1133-64-8"	55710	9.47362	38350	9.00157	25350	17260	9.52401	13720	9.18759	56040	62880	59460	7879	8384	25110	18360
Com_921_pos	D-Myo-inositol 4-monophosohate	C6H13O9P	260.136	0.92	Organic Acid And Its Derivatives	"46495-39-0"	409100	294200	392200	315700	252600	286100	402500	432200	242400	506500	425700	466100	619400	607700	513600	538200
Com_922_pos	Adenosine5-phosphosulfate	C10H13N5NaO10PS	449.266	1.05	Nucleotide And Its Derivates	"102029-95-8"	39340	20690	47370	18580	11670	17990	22380	20240	9.92116	19810	20100	19955	61110	43650	89900	35050
Com_923_pos	Lysopc 17:0	C25H52NO7P	509.657	13.17	Phospholipid	"50930-23-9"	77430	199900	446100	77460	48670	104500	87060	57900	42460	107500	758600	433050	74200	66170	57140	58730
Com_924_pos	Lysopc 14:0	C22H46NO7P	467.577	11.37	Phospholipid	"20559-16-4"	49620	80790	128400	37530	25620	63010	64950	39560	27140	59780	124200	91990	99710	79590	79640	70340
Com_925_pos	Lysine	C6H14N2O2	146.188	0.85	Amino Acid And Derivatives	"70-54-2"	42570000	27570000	47860000	27530000	13660000	30010000	21700000	30060000	26770000	12910000	21450000	17180000	20170000	18540000	17200000	18800000
Com_926_pos	Rhodomyrtone	C26H34O6	442.54	11.33	Organoheterocyclic compounds		168200	180700	223000	290300	289500	298600	262500	351400	209500	292300	166600	229450	218500	284600	330000	365600
Com_927_pos	Selgin 5-O-hexoside	C22H22O12	478.4	0.94	Flavonoids		128400	182500	169900	68670	114100	110200	132300	134500	79510	169500	151800	160650	125800	110100	152100	105900
Com_928_pos	methylQuercetin O-hexoside			0.98	Flavonoids		168100	114100	161100	129800	121600	112300	131100	101600	99560	91740	130900	111320	106100	116500	77030	84790
Com_929_pos	Methyl oleate	C19H36O2	296.488	1.06	Fatty Acyls	"112-62-9"	45070	46420	62690	38210	121900	9.04367	39990	111000	173500	59530	35170	47350	103400	52080	56060	49040
Com_930_pos	methylChrysoeriol 5-O-hexoside	C23H24O11	476.43	0.97	Flavonoids		73580	54150	66280	45920	65690	51320	60440	47590	50760	75980	56540	66260	71080	61490	39050	45940
Com_931_pos	Methyl Benzoate	C8H8O2	136.148	1.84	Benzoic acids and derivatives	"93-58-3"	134900	105900	198700	80680	38410	103800	81120	81960	66560	93020	97490	95255	101100	106900	125000	40150
Com_932_pos	methylNaringenin C-pentoside	C21H22O9	418.394	0.72	Flavonoids		16360	64280	80480	23700	19510	10150	27630	7418	14210	28150	66380	47265	55240	36690	39650	24470
Com_933_pos	2-Methoxyhexadecanoate	C17H34O2	270.451	0.97	Fatty Acyls	"112-39-0"	5113000	4312000	5807000	4053000	3778000	3867000	3454000	3570000	2799000	6103000	5137000	5620000	5055000	4922000	4956000	4991000
Com_934_pos	Fraxinellone	C14H16O3	232.275	11.429	Terpenoids	"28808-62-0"	9.35372	9.66448	17580	9.43915	9.75917	9.45007	17190	9.47362	3110	9.11294	9.04367	9.07831	546500	532100	508100	550800
Com_935_pos	D-beta-Homophenylalanine	C10H13NO2	179.216	5.41	Amino Acid And Derivatives	"131270-08-1"	9.04367	9.43915	70390	18620	10630	9197	20670	26030	106800	13440	50450	31945	25980	22330	24270	22220
Com_936_pos	Cyanidin O-rutinoside	C27H31O15	595.52	6.66	Anthocyanins		11010	9774	9535	9.18759	9.29274	11430	612800	358000	9743	9.52401	10170	5089.76	56610	54930	35390	45410
Com_937_pos	Dehydroevodiamine	C19H15N3O	301.34	7.31	Alkaloids and derivatives	"67909-49-3"	9.00157	9.52401	9.18759	4787	5749	9.29274	8138	9.95373	9.55978	15710	7591	11650.5	56810	24900	34210	26330
Com_938_pos	Phloretic acid	C9H10O3	166.17	6.405	Phenylpropanoids and polyketides	"501-97-3"	273400	167400	191600	320700	286200	145300	119700	290400	340700	196000	124900	160450	400800	221600	263300	294100
Com_939_pos	Patchouli alcohol	C15H26O	222.37	14.269	Alcohols and polyols	"5986-55-0"	94770	107700	170700	110100	65310	78810	63000	84640	63620	63900	205400	134650	40160	33810	35690	41580
Com_940_pos	Sophoricoside	C21H20O10	432.38	7.038	Isoflavonoids	"152-95-4"	526300	968500	7955	377200	254900	306100	2833000	1386000	1158000	245000	241700	243350	18300000	17100000	15480000	22660000
Com_941_pos	18-Nor-4,15-dihydroxyabieta-8,11,13-trien-7-one	C19H26O3	302.408	7.25	Terpene	"213329-46-5"	24020	17140	59960	7767	24620	17920	13160	7303	26000	16120	9.75917	8064.88	17050	32230	20290	50520
Com_942_pos	1-Methyladenine	C6H7N5	149.153	1.05	Purines and purine derivatives	"5142-22-3"	86040	96840	205500	54170	99200	75170	69330	79710	91650	136600	160500	148550	131000	179600	163800	150400
Com_943_pos	1-Linoleoyl-Rac-Glycerol	C21H38O4	354.524	12.05	Fatty Acyls	"2277-28-3"	15200	21550	57630	14320	14300	17930	7287	14590	12720	25650	56820	41235	23580	12420	11990	15240
Com_944_pos	1-Decanoyl-2-hydroxy-sn-glycero-3-phosphocholine			6.35	Cholines		15060	21120	13420	9.25009	4496	9602	13250	12520	7138	9.92116	7100	3554.96	14700	11960	13690	13110
Com_945_pos	Reserpine	C33H40N2O9	608.689	8.12	Alkaloids and derivatives	"50-55-5"	17440	8450	9.00157	11430	9.52401	11830	6624	23020	6104	37890	16880	27385	25280	17630	13920	14050
Com_946_pos	Leucine	C6H13NO2	131.175	2.1	Amino Acid And Derivatives	"26782-71-8"	2414000	1607000	2340000	1781000	1181000	1962000	1544000	2556000	1714000	1508000	1925000	1716500	4474000	3697000	3764000	3235000
Com_947_pos	Pectolinarigenin	C17H14O6	314.295	10.78	Flavones and Flavonols	"520-12-7"	58280	21290	32610	52970	39440	43530	27150	88760	52930	59020	32300	45660	19600	15710	25970	18460
Com_948_pos	Senkyunolide H	C12H16O4	224.257	9.5	Organoheterocyclic compounds	"94596-27-7"	50590	15990	12380	9.35372	7235	9.66448	9.11294	8023	9.04367	9.0182	21220	10614.5	16920	22470	16000	19740
Com_949_pos	vasicine	C11H12N2O	188.229	4.86	Alkaloids and derivatives	"6159-55-3"	3113000	2535000	5890000	2771000	1650000	1912000	2235000	2697000	2269000	4025000	4961000	4493000	2556000	2362000	2253000	2380000
Com_950_pos	Skimmin	C15H16O8	324.283	5.34	Coumarins and derivatives	"93-39-0"	9.43915	18690	12070	9.47362	9.00157	9.52401	9.18759	9.29274	9.95373	9.75917	9.45007	9.60462	42410	24050	27670	21530
Com_951_pos	Danshenol C	C21H20O4	336.381	11.396	Alcohols and polyols	"910856-25-6"	16940	14890	27880	8308	9919	5820	9838	9.45007	5803	18020	22870	20445	3228000	3620000	3104000	3164000
Com_952_pos	1-Aminocyclopropanecarboxylic acid	C4H7NO2	101.1	0.894	Phytohormones	"22059-21-8"	962400	909300	1333000	923800	613700	862100	686000	876600	429800	847900	875500	861700	1434000	1306000	1416000	1411000
Com_953_pos	Trimethylamine N-oxide	C3H9NO	75.11	0.85	Amines	"1184-78-7"	34590	99280	41910	12680	25950	22800	14490	10970	42600	64590	16690	40640	126400	126400	121500	122700
Com_954_pos	S-Adenosyl-L-homocysteine	C14H20N6O5S	384.411	1.84	Amino Acid And Derivatives	"979-92-0"	38650	19070	49180	23970	12700	32120	16890	4595	14200	27850	45590	36720	43830	36630	41950	27270
Com_955_pos	Homocysteine	C4H9NO2S	135.185	0.84	Amino Acid And Derivatives	"454-29-5"	167100	152900	192500	204700	142700	133000	96760	88270	61030	141700	158600	150150	165100	134900	124200	144500
Com_956_pos	L-Methionine	C5H11NO2S	149.212	1.38	Amino Acid And Derivatives	"63-68-3"	2779000	2113000	2981000	1911000	1152000	1734000	1093000	3087000	3361000	2164000	2005000	2084500	1549000	1433000	2358000	1221000
Com_957_pos	Alpha-Linolenic acid	C18H30O2	278.435	12.64	Fatty Acyls	"463-40-1"	4521000	1578000	2232000	1368000	618800	991000	1136000	2423000	831500	1544000	3385000	2464500	1502000	1411000	1399000	1366000
Com_958_pos	S-Sulfo-L-cysteine	C3H7NO5S2	201.221	0.98	Amino Acid And Derivatives	"1637-71-4"	57830	56830	97710	65840	44220	86710	64530	48410	45920	92480	70820	81650	62880	53000	46890	50660
Com_959_pos	methylApigenin C-pentoside	C21H20O9	416.378	1.01	Flavonoids		23430	23530	42780	32560	22390	9739	54680	50600	20110	30790	14990	22890	89170	54760	96050	62760
Com_960_pos	LPC(1-acyl 18:3)	C26H48NO7P	517.63	12.59	Phospholipid		11510000	23710000	38390000	9910000	7336000	17590000	9419000	8727000	4621000	14020000	37550000	25785000	10180000	9215000	10140000	10010000
Com_961_pos	Marmesin	C14H14O4	246.259	6.4	Phenylpropanoids and polyketides	"13849-08-6"	34340	36200	88540	66410	27570	54180	9.95373	11050	15110	74920	74700	74810	15470	26720	36750	24510
Com_962_pos	Ferulaldehyde	C10H10O3	178.185	7.532	Polyphenol	"458-36-6"	512300	486700	878200	298600	195500	284500	481200	434000	217200	687200	711200	699200	469600	404400	307900	397900
Com_963_pos	Oroxin B	C27H30O15	594.518	6.982	Flavonoids	"114482-86-9"	12690	9.35372	10970	6970	9.66448	13850	13570	18090	12200	11000	33030	22015	13940	16510	16290	18550
Com_964_pos	di-C,C-hexosyl-apigenin	C27H30O15	594.518	5.82	Flavonoids		57340	116900	3254	58570	38520	40140	41590	41220	19250	55890	27590	41740	18940	14760	18430	15330
Com_965_pos	LysoPC 20:2 (2n isomer)	C28H54NO7P	547.36	13.26	Phospholipid		280400	738800	1319000	259600	180000	396100	150100	144300	105000	350300	1361000	855650	100700	95090	110100	74890
Com_966_pos	(-)-N-[3',4'-Dihydroxy-(E)-cinnamoyl]-L-glutamic acid	C14H15N1O7	309.271	16.07	Amino Acid And Derivatives	"860295-23-4"	1007000	3222000	4457000	1762000	925900	1669000	587100	1039000	512200	1701000	7832000	4766500	808300	689400	712000	620100
Com_967_pos	(-)-Norepinephrine N-hexoside	C14H21NO8	331.32	1.05	Glycosides		1500000	1092000	2228000	1301000	1373000	1197000	1156000	696900	777300	3037000	2939000	2988000	1404000	1387000	2141000	1785000
Com_968_pos	1,3-Dimethyluric Acid	C7H8N4O3	196.163	11.73	Organic Acid And Its Derivatives	"944-73-0"	192200	190800	232100	210700	189700	206200	194300	201300	224900	191700	200400	196050	212800	185400	230400	189100
Com_969_pos	3,4-Dihydroxybenzaldehyde	C7H6O3	138.12	5.306	Phenols And Its Derivatives	"139-85-5"	84930	118300	109500	51310	48280	69880	148500	184000	94830	125000	104000	114500	49600	47270	71020	52160
Com_970_pos	Maltitol	C12H24O11	344.31	0.914	Fatty Acyls	"585-88-6"	91900	98610	115800	72930	28500	68110	53020	53910	46900	61280	173000	117140	198500	130100	112900	135900
Com_971_pos	Sinapinic Acid	C11H12O5	224.21	6.865	Cinnamic acids and derivatives	"530-59-6"	577600	228000	609300	263700	291700	9.91054	146900	241300	465400	605700	926900	766300	2354000	1455000	1669000	1544000
Com_972_pos	Hydroprotopine	C20H20NO5+	354.377	6.87	Alkaloids and derivatives	"128397-41-1"	4141	3165	9.00157	9.18759	9.29274	4816	6802	27250	4973	13330	9.52401	6669.76	34950	64200	51750	38440
Com_973_pos	Levodopa	C9H11NO4	197.19	1.019	Amino Acid And Derivatives	"59-92-7"	190200	209000	219600	129600	121200	131500	54200	182600	70530	119400	190500	154950	180900	95780	96030	125800
Com_974_pos	L-Phenylalanine	C9H11NO2	165.19	4.108	Amino Acid And Derivatives	"63-91-2"	289700000	156200000	269600000	155200000	103200000	167500000	105500000	129900000	101000000	187700000	146700000	167200000	263000000	227400000	227200000	230800000
Com_975_pos	Nobiletin	C21H22O8	402.39	10.518	Flavones and Flavonols	"478-01-3"	5466	6520	16010	3581	6604	7465	5076	11610	7850	6635	6732	6683.5	10790	8056	3074	11310
Com_976_pos	Tangeretin	C20H20O7	372.37	11.41	Flavones and Flavonols	"481-53-8"	7911	10330	10230	16410	11240	14380	15710	18240	15160	22490	14360	18425	13020	17230	12330	14200
Com_977_pos	D-Pyroglutamic acid	C5H7NO3	129.114	1.62	Amino Acid And Derivatives	"4042-36-8"	71910000	46980000	77380000	48430000	26080000	57180000	28550000	41260000	32500000	35140000	39820000	37480000	34700000	30640000	29210000	22000000
Com_978_pos	2-(Dimethylamino)Guanosine	C12H17N5O5	311.294	4.57	Nucleotide And Its Derivates	"2140-67-2"	283000	195100	326600	202100	279100	347200	187700	240300	247800	439400	710200	574800	164000	139700	120100	133300
Com_979_pos	1-Methylnicotinamide	C7H9N2O+	137.159	2.68	Pyridines and derivatives	"3106-60-3"	123000	84610	115200	112700	134000	216000	363000	151700	99970	93370	179500	136435	81930	86610	89840	65850
Com_980_pos	5-Hydroxylysine	C6H15ClN2O3	198.65	0.72	Amino Acid And Derivatives	"13204-98-3"	31740	40680	42420	31630	26110	19230	27260	44180	16910	26320	38460	32390	43520	29500	31560	39190
Com_981_pos	5-Methyl-dl-tryptophan	C12H14N2O2	218.252	1.06	Amino Acid And Derivatives	"951-55-3"	374600	174000	237900	140100	90530	173900	380900	336200	84740	122800	140000	131400	248000	218700	329800	280700
Com_982_pos	5-Methoxyindoleacetic acid	C11H11NO3	205.21	4.87	Indoles and derivatives	"3471-31-6"	155100	150600	494200	149100	103500	150400	69220	81210	171900	432300	289300	360800	332500	250200	269900	247400
Com_983_pos	Indole	C8H7N	117.148	4.87	Indoles and derivatives	"120-72-9"	5172000	4681000	9758000	4731000	3089000	3515000	3845000	4607000	3784000	6987000	8411000	7699000	5168000	4237000	4110000	3990000
Com_984_pos	methyl oxo pentanoate	C6H10O3	130.142	10.97	Organic Acid And Its Derivatives	"816-66-0"	2696000	2819000	2604000	2600000	2627000	2678000	2772000	2632000	2756000	2557000	2610000	2583500	5826000	4166000	2965000	2828000

## Sheet: Table S2
Table 2. List of the sixteen key DAMs between perilla seeds of different coat colors.
Compound_ID	Name	Formula	Molecular Weight	RT [min]	Class
Com_526_pos	Histidinol	C6H11N3O	141.1	0.72	Amines
Com_714_pos	3-Amino-2-methylpropanoic acid	C4H9NO2	103.12	0.931	Amino Acid and Derivatives
Com_624_pos	4-Aminobutyric acid	C4H9NO2	103.12	0.864	Amino Acid and Derivatives
Com_613_pos	beta-Alanine methyl ester hydrochloride	C4H10ClNO2	139.58	0.98	Amino Acid and Derivatives
Com_869_pos	Quinone	C6H4O2	108.021	0.93	Carbonyl compounds
Com_424_pos	Tianshic acid	C18H37NO5	347.49	0.97	Fatty Acyls
Com_607_pos	Picramnioside F	C33H34O15	670.614	0.97	Glycosides
Com_514_pos	8-Chlro-1-tetrahydronorharmanone	C11H9ClN2O	220.655	2.67	Indoles and derivatives
Com_274_neg	Indole-5-carboxylic acid	C9H7NO2	161.048	0.69	Indoles and derivatives
Com_106_neg	2-Oxoadipic acid	C6H8O5	160.037	0.72	Organic Acids
Com_516_pos	Azelaic acid	C9H16O4	188.22	7.433	Organic Acids
Com_66_neg	3-Hydroxyanthranilic Acid	C7H7NO3	153.135	4.45	Phenolic acids
Com_244_neg	6'-O-Feruloyl-D-sucrose	C22H30O14	518.164	0.69	Phenolic acids
Com_97_neg	Androsin	C15H20O8	328.319	4.3	Phenolic acids
Com_195_neg	D-Fructose-1,6-biphosphate	C6H14O12P2	339.996	0.91	Saccharides
Com_883_pos	D-Sorbitol	C6H14O6	182.172	0.89	Saccharides

## Sheet: Table S3
	Table S3. List of DAMs between PL1 (white seed, green/purple leaf) and PL4 (white seed, green).
Compound_ID	Name	RT [min]	Formula	Class	FC	log2FC	Pvalue	ROC	VIP	Up.Down
Com_73_neg	N-Acetyl-Asp-Glu	2.02	C11H16N2O8	Amino Acid And Derivatives	333.716	8.38247	0.000122853	1	2.23874	up
Com_402_neg	N-Acetyl-L-Tryptophan	6.72	C13H14N2O3	Amino acids and derivatives	0.308229	-1.69792	0.000123356	1	2.36181	down
Com_937_pos	Dehydroevodiamine	7.31	C19H15N3O	Alkaloids and derivatives	0.000792904	-10.3006	0.000828866	1	2.39798	down
Com_287_neg	Eicosadienoic acid	6.32	C20H36O2	Fatty Acyls	0.466883	-1.09887	0.00120446	1	1.46723	down
Com_269_neg	N-Acetyl-L-glutamic acid	1.81	C7H11NO5	Amino Acid And Derivatives	1.82439	0.867416	0.00144665	1	1.12514	up
Com_558_pos	4-Pyridoxate	2.91	C8H9NO4	Pyridines and derivatives	0.636803	-0.651081	0.00150176	1	1.40086	down
Com_201_neg	Quercetin-3'-O-glucoside	6.53	C21H20O12	Flavones and Flavonols	821.89	9.6828	0.00151257	1	2.30688	up
Com_51_neg	Maltopentaose	0.99	C30H52O26	Carbohydrates And Its Derivatives	0.376216	-1.41037	0.00173806	1	1.06985	down
Com_393_neg	5-oxoproline	1.63	C5H7NO3	Amino Acid And Derivatives	1.80108	0.848864	0.00185171	1	1.97003	up
Com_54_neg	Calceolarioside B	6.67	C23H26O11	Phenylpropanoids	0.184709	-2.43667	0.00200311	1	2.39994	down
Com_647_pos	2'-Deoxycytidine	1.18	C9H13N3O4	Nucleotide And Its Derivates	2.41927	1.27457	0.00289812	1	1.89901	up
Com_850_pos	Azoxystrobin acid	10.49		Ethers	0.722734	-0.468464	0.00349487	1	2.34434	down
Com_784_pos	2-Phenylethylamine	4.584	C8H11N	Amines	2.0599	1.04258	0.0046452	1	1.59138	up
Com_172_neg	L-Pyroglutamic acid	1.689	C5H7NO3	Amino Acid And Derivatives	1.86789	0.901409	0.0056583	1	1.99449	up
Com_324_neg	L-Glutamine	0.868	C5H10N2O3	Amino Acid And Derivatives	3.1344	1.64819	0.00626442	1	2.50376	up
Com_241_neg	Stachyose	0.93	C24H42O21	Carbohydrates And Its Derivatives	0.348464	-1.52092	0.00897938	1	1.77078	down
Com_670_pos	beta-Alanine	0.8	C3H7NO2	Amino Acid And Derivatives	0.39797	-1.32927	0.00997462	1	1.90961	down
Com_772_pos	Stachydrine	1.008	C7H13NO2	Amino Acid And Derivatives	0.411076	-1.28252	0.0102316	1	1.5725	down
Com_787_pos	DL-Glutamine	0.84	C5H10N2O3	Amino Acid And Derivatives	2.64411	1.40278	0.0109276	1	2.62012	up
Com_301_neg	GMP	0.94	C10H14N5O8P	Nucleotide And Its Derivates	0.485857	-1.0414	0.0110414	1	2.05688	down
Com_866_pos	N-Acetyl-L-histidine	1	C8H11N3O3	Amino Acid And Derivatives	1.70754	0.77192	0.0113762	1	1.47682	up
Com_864_pos	N-Acetyl-Dl-glutamic acid	1.84	C7H11NO5	Amino Acid And Derivatives	1.99312	0.995026	0.0124975	1	1.40871	up
Com_31_neg	Allantoin	0.94	C4H6N4O3	Organoheterocyclic compounds	1.77472	0.827589	0.0142657	1	2.21028	up
Com_539_pos	Glutamine	0.81	C5H10N2O3	Amino Acid And Derivatives	2.37843	1.25001	0.0142697	1	2.53459	up
Com_296_neg	Inositol	0.85	C6H12O6	Alcohols and polyols	1.29832	0.376647	0.0159506	1	1.06046	up
Com_449_pos	Ala-gly	0.84	C5H10N2O3	Amino Acid And Derivatives	2.46781	1.30323	0.0161702	1	2.53414	up
Com_789_pos	L-lysine	0.74	C6H14N2O2	Amino Acid And Derivatives	2.39466	1.25982	0.0161875	1	2.51209	up
Com_628_pos	D-glutamine	0.86	C5H10N2O3	Amino Acid And Derivatives	2.41675	1.27307	0.016206	1	2.51199	up
Com_466_pos	N-Methyl-a-aminoisobutyric acid	1.22	C5H11NO2	Amino Acid And Derivatives	1.77238	0.825687	0.0165566	1	2.20645	up
Com_609_pos	4-Methyl-5-thiazoleethanol	3.95	C6H9NOS	Organoheterocyclic compounds	0.701019	-0.512474	0.0171144	1	1.05241	down
Com_159_neg	alpha,alpha-Trehalose	0.962	C12H22O11	Carbohydrates And Its Derivatives	0.794209	-0.33241	0.0175954	1	1.73002	down
Com_684_pos	L-Leucyl-L-phenylalanine	6.25	C15H22N2O3	Amino acids and derivatives	1.79844	0.846746	0.0177944	1	2.61296	up
Com_677_pos	DL-Norvaline	1.068	C5H11NO2	Amino Acid And Derivatives	1.77502	0.827837	0.0179505	1	2.14573	up
Com_976_pos	Tangeretin	11.41	C20H20O7	Flavones and Flavonols	0.515079	-0.957134	0.0182682	1	2.62758	down
Com_139_neg	deoxyribose-phosphate	0.97	C5H7O8P	Nucleotide And Its Derivates	0.646675	-0.628887	0.018436	1	1.42026	down
Com_454_pos	Histidine	0.81	C6H9N3O2	Amino Acid And Derivatives	1.89632	0.923203	0.0187549	1	2.49303	up
Com_532_pos	Dl-Alanyl-glycine	0.84	C5H10N2O3	Amino Acid And Derivatives	1.94334	0.958537	0.0189252	1	2.39292	up
Com_978_pos	2-(Dimethylamino)Guanosine	4.57	C12H17N5O5	Nucleotide And Its Derivates	0.466655	-1.09957	0.0212347	1	2.16119	down
Com_798_pos	Scopine	0.87	C8H13NO2	Organoheterocyclic compounds	2.01298	1.00934	0.0213173	1	1.8011	up
Com_338_neg	alpha-Ketoglutaric acid	0.87	C5H6O5	Tca Cycle	4.40579	2.1394	0.0213331	1	2.55032	up
Com_925_pos	Lysine	0.85	C6H14N2O2	Amino Acid And Derivatives	2.28948	1.19502	0.0216706	1	2.45454	up
Com_354_neg	Isomaltulose	0.97	C12H22O11	Carbohydrates And Its Derivatives	0.797967	-0.3256	0.0220454	1	1.90334	down
Com_285_neg	2,2-Dimethylsuccinic acid	0.84	C6H10O4	Organic Acid And Its Derivatives	2.91224	1.54213	0.022831	1	2.4084	up
Com_722_pos	N6-(2-Hydroxyethyl)adenosine	4.7	C12H17N5O5	Nucleotide And Its Derivates	0.495346	-1.01349	0.0245535	1	2.0716	down
Com_537_pos	Valine	1.09	C5H11NO2	Amino Acid And Derivatives	1.75999	0.815568	0.0252652	1	2.16941	up
Com_196_neg	2,3-Dihydroxybenzoic acid	6.21	C7H6O4	Benzoic acids and derivatives	0.514258	-0.959436	0.0259106	1	2.50329	down
Com_695_pos	Urea	0.93	CH4N2O	Organic Acid And Its Derivatives	2.10747	1.07551	0.0264204	1	2.47235	up
Com_673_pos	Nicotinamide	1.539	C6H6N2O	Vitamins	1.63456	0.708903	0.0268238	1	1.08692	up
Com_415_pos	L-Alanyl-L-leucine	4.45	C9H18N2O3	Amino Acid And Derivatives	1.47319	0.558944	0.0272929	1	1.04931	up
Com_636_pos	D-Proline betaine	1	C7H14NO2+	Amino acids and derivatives	0.489925	-1.02937	0.0285858	1	1.45866	down
Com_105_neg	Adipic acid	0.86	C6H10O4	Organic Acid And Its Derivatives	3.70807	1.89067	0.0297675	1	2.42334	up
Com_36_neg	Sulfosalicylic acid	1.66	C7H6O6S	Benzene and substituted derivatives	1.41131	0.497035	0.0333732	1	1.30855	up
Com_690_pos	L-Valine	1.2	C5H11NO2	Amino Acid And Derivatives	1.69936	0.764995	0.0336102	1	2.05305	up
Com_186_neg	D-Histidine	0.81	C6H9N3O2	Amino Acid And Derivatives	2.01146	1.00824	0.0337708	1	2.25566	up
Com_6_neg	L-Histidine	0.76	C6H9N3O2	Amino Acid And Derivatives	2.08722	1.06158	0.0342217	1	2.3019	up
Com_508_pos	N1-Acetylspermine	0.88	C12H28N4O	Amines	1.53809	0.621136	0.0351846	1	1.45332	up
Com_80_neg	Kinetin 9-riboside	1.03	C15H17N5O5	Anthocyanins	0.484491	-1.04546	0.0354077	1	1.63626	down
Com_741_pos	1-Methylpiperidine-2-carboxylic acid	0.99	C7H13NO2	Amino acids and derivatives	0.483377	-1.04878	0.0374005	1	1.45369	down
Com_226_neg	Nystose	1.03	C24H42O21	Carbohydrates And Its Derivatives	0.561366	-0.832987	0.0375057	1	1.23604	down
Com_773_pos	tZROG	5.2	C21H31N5O10	Phytohormones	0.565366	-0.822743	0.0430164	1	1.0147	down
Com_356_neg	Geniposidic acid	4.615	C16H22O10	Terpenoids	0.284261	-1.81471	0.0441584	1	1.70661	down
Com_547_pos	1-Methylhistidine	0.84	C7H11N3O2	Amino Acid And Derivatives	0.726661	-0.460646	0.0460041	1	1.67365	down
Com_794_pos	Kynurenic acid	5.296	C10H7NO3	Quinolines and derivatives	0.477597	-1.06613	0.0472983	1	1.2302	down
Com_143_neg	O-Phospho-L-Tyrosine	0.94	C9H12NO6P	Amino Acid And Derivatives	0.63011	-0.666324	0.0474137	1	2.37039	down
Com_503_pos	Histamine	1.04	C5H9N3	Amines	0.63444	-0.656444	0.0481124	1	1.6021	down
Com_218_neg	2,6-Dihydroxybenzoic acid	6.13	C7H6O4	Benzoic acids and derivatives	0.559667	-0.837358	0.0481892	1	2.28517	down
Com_752_pos	Cocamidopropyl betaine	9.91	C19H38N2O3	Alkaloids and derivatives	0.585996	-0.771037	0.0481918	1	2.36844	down
Com_679_pos	L-serine	0.846	C3H7NO3	Amino Acid And Derivatives	1.34768	0.430483	0.0494747	1	1.63627	up

## Sheet: Table S4
	Table S4. List of DAMs between PL3 (brown seed, purple leaf) and PL2 (black seed, green leaf).
Compound_ID	Name	RT [min]	Formula	Class	FC	log2FC	Pvalue	ROC	VIP	Up.Down
Com_214_neg	Naringenin	8.683	C15H12O5	Flavanones	5.27854	2.40014	0.000444808	1	1.92539	up
Com_913_pos	Ferulic acid O-hexoside	5.86	C16H20O9	Cinnamic acids and derivatives	835.617	9.7067	0.00048471	1	2.04527	up
Com_821_pos	Prunin	7.02	C21H22O10	Flavanones	3286.16	11.6822	0.000505645	1	2.12203	up
Com_320_neg	4-Hydroxy-3-methoxyphenylglycol sulfate potassium salt	0.92	C9H11KO7S	Benzene and substituted derivatives	855.671	9.74091	0.00109628	1	2.37805	up
Com_519_pos	N-hexosyl-p-coumaroyl putrescine	17.63		Cinnamic acids and derivatives	0.134569	-2.89358	0.00110235	1	1.75546	down
Com_95_neg	Acetyl tryptophan	6.78	C13H14N2O3	Amino Acid And Derivatives	0.00282473	-8.46767	0.00124228	1	1.97364	down
Com_46_neg	Isoacteoside	6.44	C29H36O15	Cinnamic acids and derivatives	0.00172164	-9.182	0.00127359	1	2.11236	down
Com_2_neg	Naringenin chalcone	8.518	C15H12O5	Chalcones and dihydrochalcones	3.49835	1.80668	0.00152933	1	1.68566	up
Com_899_pos	3'-Aenylic Acid	5.13	C10H14N5O7P	Nucleotide And Its Derivates	2.98545	1.57795	0.00158914	1	1.98911	up
Com_251_neg	2-Deoxyribose 5'-phosphate	1.22	C5H11O7P	Nucleotide And Its Derivates	0.00139782	-9.48261	0.00171489	1	1.97841	down
Com_427_pos	N', N''-Caffeoyl, feruloylputrescine	0.98		Amines	0.334612	-1.57944	0.00183949	1	1.95114	down
Com_903_pos	Fustin	5.89	C15H12O6	Flavanones	771.282	9.59111	0.00183994	1	2.14374	up
Com_622_pos	Naringerin	8.64	C15H12O5	Flavanones	4.4401	2.15059	0.00227111	1	1.68044	up
Com_77_neg	5,7-Dihydroxy-4-methylcoumarin	7.07	C10H8O4	Coumarins and derivatives	4.39066	2.13444	0.00285455	1	2.48165	up
Com_61_neg	Butin	8.61	C15H12O5	Flavanones	3.63149	1.86056	0.00415353	1	2.30916	up
Com_620_pos	N-Feruloylagmatine	1.06	C15H21N4O3	Phenolamides	0.346753	-1.52802	0.00421967	1	2.23372	down
Com_239_neg	Menadione	1.1	C11H10O5S	Vitamins	5.69864	2.51062	0.00439085	1	2.6179	up
Com_189_neg	Aspartate	0.85	C4H7NO4	Amino Acid And Derivatives	0.369341	-1.43697	0.00471087	1	2.2901	down
Com_243_neg	Icariside E5	6.56	C26H34O11	Phenylpropanoids and polyketides	0.107666	-3.21537	0.00472911	1	2.00588	down
Com_361_neg	(7S,8S)-DiHODE	1.3	C18H32O4	Fatty Acyls	0.327261	-1.61149	0.00479392	1	1.57694	down
Com_89_neg	Madecassic acid	0.99	C6H12O5	Terpenoids	4.31481	2.1093	0.00481554	1	2.38379	up
Com_367_neg	Lactic acid	1.48	C3H6O3	Organic Acid And Its Derivatives	1.80383	0.851065	0.00603317	1	2.30751	up
Com_485_pos	N-Acetylthreonine	1.73	C6H11NO4	Amino Acid And Derivatives	0.600522	-0.73571	0.00613327	1	1.14002	down
Com_358_neg	Lariciresinol-4'-O-glucoside	6.56	C26H34O11	Lignans	0.13678	-2.87007	0.00658453	1	1.85598	down
Com_123_neg	D-Galactaric acid	0.87	C6H10O8	Carbohydrates And Its Derivatives	0.568545	-0.814654	0.00698102	1	2.04016	down
Com_266_neg	Manninotriose	0.9	C18H32O16	Fatty Acyls	0.678377	-0.559841	0.0074855	1	1.66301	down
Com_864_pos	N-Acetyl-Dl-glutamic acid	1.84	C7H11NO5	Amino Acid And Derivatives	0.471008	-1.08618	0.00823331	1	1.37841	down
Com_492_pos	Deoxyadenosine	2.78	C10H13N5O3	Nucleotide And Its Derivates	6.58397	2.71896	0.0089917	1	2.43715	up
Com_279_neg	4'-Hydroxyacetophenone	6.6	C8H8O2	Ketones	2.27162	1.18372	0.00918958	1	2.01978	up
Com_258_neg	D-threo-Isocitric acid	1.41	C6H8O7	Organic Acid And Its Derivatives	0.215522	-2.21409	0.00958922	1	1.75181	down
Com_250_neg	Creatine	1.95	C4H9N3O2	Amino Acid And Derivatives	0.440975	-1.18123	0.00962788	1	1.73654	down
Com_431_pos	Maleic acid	0.96	C4H4O4	Organic Acid And Its Derivatives	2.57779	1.36613	0.00976119	1	1.60351	up
Com_211_neg	Hyperoside	6.554	C21H20O12	Flavones and Flavonols	1857.1	10.8588	0.0101515	1	2.14013	up
Com_536_pos	Proline	0.96	C5H9NO2	Amino Acid And Derivatives	2.68851	1.42681	0.0101808	1	1.72162	up
Com_305_neg	Heptamethoxyflavone	7.08	C22H24O9	Flavonoids	3.92811	1.97384	0.0102506	1	2.38526	up
Com_173_neg	p-Hydroxybenzaldehyde	6.214	C7H6O2	Carbonyl compounds	4.48439	2.16491	0.0105725	1	2.17835	up
Com_785_pos	Oxidized glutathione	1.06	C20H32N6O12S2	Amino Acid And Derivatives	0.327903	-1.60866	0.0117197	1	1.73453	down
Com_453_pos	glutathione disulfide	1.81	C20H32N6O12S2	Amino Acid And Derivatives	0.363279	-1.46085	0.0118244	1	1.83067	down
Com_202_neg	Cellotriose	1.02	C18H32O16	Carbohydrates And Its Derivatives	0.715436	-0.483105	0.0124496	1	1.26079	down
Com_175_neg	Citric acid	1.516	C6H8O7	Tca Cycle	0.20189	-2.30836	0.0130271	1	1.72666	down
Com_404_neg	Rosmarinic acid-3'-O-glucoside	6.54	C24H26O13	Phenolic acids	0.131777	-2.92383	0.0131752	1	1.88029	down
Com_495_pos	Prohydrojasmon	13.034	C15H26O3	Fatty Acyls	0.452808	-1.14303	0.0133825	1	1.33488	down
Com_768_pos	Toringin	6.23	C21H20O9	Flavones and Flavonols	0.000175563	-12.4757	0.0139205	1	2.52941	down
Com_81_neg	Isocitrate	1.49	C6H8O7	Organic Acid And Its Derivatives	0.193207	-2.37178	0.0142854	1	1.76766	down
Com_743_pos	N-p-Coumaroylputrescine	4.91	C13H18N2O2	Cinnamic acids and derivatives	0.117453	-3.08985	0.0143943	1	1.71047	down
Com_585_pos	D-Proline	0.967	C5H9NO2	Amino Acid And Derivatives	2.64337	1.40238	0.0144278	1	1.60496	up
Com_940_pos	Sophoricoside	7.038	C21H20O10	Isoflavonoids	5.73119	2.51883	0.0147548	1	1.22726	up
Com_581_pos	L-aspartic Acid	0.86	C4H7NO4	Amino Acid And Derivatives	0.401045	-1.31817	0.0149256	1	2.2577	down
Com_308_neg	L-Proline	0.94	C5H9NO2	Amino Acid And Derivatives	2.24821	1.16878	0.0151471	1	1.86579	up
Com_448_pos	Aspartic Acid	0.84	C4H7NO4	Amino Acid And Derivatives	0.402567	-1.3127	0.0159315	1	2.23379	down
Com_306_neg	L-Fucose	0.95	C6H12O5	Carbohydrates And Its Derivatives	3.68055	1.87992	0.0161902	1	2.51187	up
Com_917_pos	Valepotriate	7.56	C22H30O8	Terpenoids	0.371577	-1.42827	0.0164283	1	1.54914	down
Com_168_neg	2?Cfuranoic acid	1.49	C5H4O3	Organic Acid And Its Derivatives	0.177417	-2.49479	0.0164962	1	1.92365	down
Com_396_neg	Guanidineacetic acid	1.13	C3H7N3O2	Amino Acid And Derivatives	0.396602	-1.33423	0.0166872	1	2.15579	down
Com_815_pos	Apigenin O-malonylhexoside	7.46		Flavonoids	3.34158e-05	-14.8691	0.0174464	1	2.30593	down
Com_691_pos	2,6-Diaminooimelic Acid	0.94	C7H14N2O4	Organic Acid And Its Derivatives	3.0281	1.59841	0.0177743	1	2.12071	up
Com_262_neg	L-(+)-Rhamnose Monohydrate	0.96	C6H14O6	Carbohydrates And Its Derivatives	2.71552	1.44123	0.0189842	1	2.36598	up
Com_645_pos	2-Methyladenosine	1.05	C11H15N5O4	Nucleotide And Its Derivates	0.47838	-1.06377	0.0194887	1	1.27311	down
Com_269_neg	N-Acetyl-L-glutamic acid	1.81	C7H11NO5	Amino Acid And Derivatives	0.394854	-1.34061	0.0197105	1	1.53267	down
Com_90_neg	Bisulfurous Acid	0.95	C11H8O2	Quinones	4.60348	2.20272	0.0205068	1	2.16025	up
Com_295_neg	Genistin	6.78	C21H20O10	Isoflavonoids	5.07433	2.34322	0.0235877	1	1.37416	up
Com_969_pos	3,4-Dihydroxybenzaldehyde	5.306	C7H6O3	Phenols And Its Derivatives	2.52157	1.33432	0.024658	1	2.41477	up
Com_252_neg	D-Galacturonic acid	1.56	C6H10O7	Carbohydrates And Its Derivatives	0.217095	-2.2036	0.024808	1	1.74587	down
Com_558_pos	4-Pyridoxate	2.91	C8H9NO4	Pyridines and derivatives	0.48837	-1.03395	0.0248462	1	1.94879	down
Com_955_pos	Homocysteine	0.84	C4H9NO2S	Amino Acid And Derivatives	0.512198	-0.965226	0.0261794	1	2.07758	down
Com_642_pos	Syringetin 7-O-hexoside	0.97		Flavones and Flavonols	0.580199	-0.785381	0.0268801	1	1.00168	down
Com_490_pos	Dl-3-Hydroxynorvaline	0.85	C5H11NO3	Amino Acid And Derivatives	0.505108	-0.985336	0.0293676	1	2.15494	down
Com_130_neg	(2S)-2-Isopropylmalate	5.52	C7H12O5	Organic Acid And Its Derivatives	2.2844	1.19182	0.0302494	1	1.67064	up
Com_782_pos	Asp-phe	5.12	C13H16N2O5	Amino Acid And Derivatives	0.554884	-0.849743	0.0306511	1	1.30466	down
Com_582_pos	DL-Citrulline	0.9	C6H13N3O3	Amino Acid And Derivatives	0.414225	-1.27151	0.030699	1	1.97266	down
Com_643_pos	Syringetin 5-O-hexoside	0.97		Flavones and Flavonols	0.56235	-0.830461	0.0312028	1	1.04639	down
Com_689_pos	Lycoperodine	5.47	C12H12N2O2	Indoles and derivatives	2.52227	1.33472	0.0313916	1	2.03113	up
Com_140_neg	Citraconic acid	1.56	C5H6O4	Fatty Acyls	0.516066	-0.954374	0.0319674	1	1.15821	down
Com_184_neg	Uridine 5'-monophosphate	1.037	C9H13N2O9P	Nucleotide And Its Derivates	2.01431	1.01029	0.0330039	1	1.62681	up
Com_683_pos	Acetylcholine	1.02	C7H16NO2	Cholines	0.676561	-0.563709	0.033267	1	1.02843	down
Com_551_pos	Trimethyllysine	1.03	C9H21N2O2	Amino Acid And Derivatives	0.611452	-0.70969	0.0334484	1	1.76695	down
Com_888_pos	Kaempferol-3-O-rutinoside	6.51	C27H30O15	Flavonoids	464.777	8.86039	0.0359894	1	1.82679	up
Com_436_pos	Spermidine	0.68	C7H19N3	Amines	0.0927348	-3.43075	0.0381065	1	1.49107	down
Com_837_pos	Homoplantaginin	7.186	C22H22O11	Flavonoids	0.277017	-1.85195	0.0398025	1	1.39629	down
Com_352_neg	L-Rhamnose	0.98	C6H12O5	Carbohydrates And Its Derivatives	2.15049	1.10467	0.0419743	1	2.17811	up
Com_664_pos	3-Amino-4-methylpentanoic acid	1.862	C6H13NO2	Amino Acid And Derivatives	0.591696	-0.757072	0.0438936	1	1.93983	down
Com_220_neg	Maltotriose	0.94	C18H32O16	Carbohydrates And Its Derivatives	0.711182	-0.491709	0.0450202	1	1.09729	down
Com_218_neg	2,6-Dihydroxybenzoic acid	6.13	C7H6O4	Benzoic acids and derivatives	1.34148	0.423823	0.046368	1	1.02161	up
Com_574_pos	Trigonelline	1	C7H7NO2	Alkaloids and derivatives	0.476169	-1.07045	0.0480655	1	1.57826	down
Com_480_pos	Melezitose	0.998	C18H32O16	Carbohydrates And Its Derivatives	0.812603	-0.299378	0.0485199	1	1.41554	down
Com_364_neg	D-Xylonic acid	0.9	C5H10O6	Organic Acid And Its Derivatives	0.619397	-0.691065	0.0491913	1	1.48164	down
